# Supplementary material for: Identification and characterization of regulatory pathways involved in early flowering in the new leaves of alfalfa (Medicago sativa L.) by transcriptome analysis
Source: BMC Plant Biol. 2021 Jan 6;21:8. doi: 10.1186/s12870-020-02775-9 (PMC7788926; doi:10.1186/s12870-020-02775-9)
Supplement: Supplementary file 1 — Additional file 1: Table S1. Annotation of DEGs identified in genotypes 195 and 80. [file 12870_2020_2775_MOESM1_ESM.xlsx]

## Sheet: 195(NL VS ML)
M. truncatula ID	Unigene	FDR	log2FC	regulated	COG_class	COG_class_annotation	GO_annotation	KEGG_annotation	KOG_class	KOG_class_annotation	Pfam_annotation	Swissprot_annotation	eggNOG_class	eggNOG_class_annotation	nr_annotation
Medtr3g072530.JCVIMt4.0v1	c94587.graph_c1	2.14272e-21	-5.59379	down	--	--	Biological Process: amino acid transmembrane transport (GO:0003333);; Cellular Component: plasma membrane (GO:0005886);; Molecular Function: amino acid transmembrane transporter activity (GO:0015171);; Cellular Component: integral component of membrane (GO:0016021);; Biological Process: amino acid export (GO:0032973);; Biological Process: amino acid import (GO:0043090);; Biological Process: amino…	--	--	--	EamA-like transporter family	WAT1-related protein At4g08290 OS=Arabidopsis thaliana OX=3702 GN=At4g08290 PE=2 SV=1	S	Function unknown	nodulin MtN21/EamA-like transporter family protein [Medicago truncatula]
Medtr1g103290.JCVIMt4.0v1	c90118.graph_c0	3.87034e-111	-5.16995	down	[E]	Amino acid transport and metabolism	Cellular Component: plasma membrane (GO:0005886);; Molecular Function: methyltransferase activity (GO:0008168);; Biological Process: methylation (GO:0032259);;	K00547|0|cam:101508973|K00547 homocysteine S-methyltransferase [EC:2.1.1.10] | (RefSeq) homocysteine S-methyltransferase 3-like	[E]	Amino acid transport and metabolism	Homocysteine S-methyltransferase;; Homocysteine S-methyltransferase	Homocysteine S-methyltransferase 3 OS=Arabidopsis thaliana OX=3702 GN=HMT3 PE=1 SV=2	E	Amino acid transport and metabolism	homocysteine S-methyltransferase-like protein [Medicago truncatula]
Medtr8g093620.JCVIMt4.0v1	c87088.graph_c0	2.3993e-18	-5.04694	down	--	--	--	--	--	--	--	--	--	--	hypothetical protein TSUD_77880 [Trifolium subterraneum]
Medtr7g056090.JCVIMt4.0v1	c96501.graph_c0	2.10644e-29	-4.72205	down	[G]	Carbohydrate transport and metabolism	Molecular Function: hydrolase activity, hydrolyzing O-glycosyl compounds (GO:0004553);; Cellular Component: cell wall (GO:0005618);; Biological Process: xyloglucan metabolic process (GO:0010411);; Molecular Function: xyloglucan:xyloglucosyl transferase activity (GO:0016762);; Biological Process: cell wall biogenesis (GO:0042546);; Cellular Component: apoplast (GO:0048046);; Biological Process: ce…	K08235|0|mtr:MTR_7g056090|K08235 xyloglucan:xyloglucosyl transferase [EC:2.4.1.207] | (RefSeq) xyloglucan endotransglucosylase/hydrolase family protein	--	--	Glycosyl hydrolases family 16;; Xyloglucan endo-transglycosylase (XET) C-terminus	Xyloglucan endotransglucosylase/hydrolase protein 2 OS=Arabidopsis thaliana OX=3702 GN=XTH2 PE=2 SV=1	G	Carbohydrate transport and metabolism	xyloglucan endotransglucosylase/hydrolase family protein [Medicago truncatula]
Medtr2g037760.JCVIMt4.0v1	c94591.graph_c0	7.8255e-40	-4.62404	down	--	--	--	--	--	--	Domain of unknown function (DUF4228)	--	S	Function unknown	DUF4228 domain protein [Medicago truncatula]
Medtr8g093440.JCVIMt4.0v1	c94478.graph_c0	1.12628e-27	-4.56513	down	--	--	--	--	--	--	PDDEXK-like family of unknown function	--	S	Function unknown	DUF506 family protein [Medicago truncatula]
Medtr1g025340.JCVIMt4.0v1	c103880.graph_c3	5.76922e-154	-4.55242	down	--	--	--	--	--	--	Domain of unknown function (DUF3475)	--	S	Function unknown	DUF668 family protein [Medicago truncatula]
Medtr8g099365.JCVIMt4.0v1	c85200.graph_c0	6.87852e-111	-4.53138	down	--	--	--	--	--	--	--	--	--	--	hypothetical protein MTR_8g099365 [Medicago truncatula]
Medtr1g085680.JCVIMt4.0v1	c99215.graph_c0	3.8793e-22	-4.29356	down	[QV]	Secondary metabolites biosynthesis, transport and catabolism ;; Defense mechanisms	--	K20660|3.15895e-122|mtr:MTR_1g085680|K20660 cytochrome P450 family 709 | (RefSeq) cytochrome P450 family 709 protein	[QI]	--	Cytochrome P450;; Cytochrome P450	Cytochrome P450 709B2 OS=Arabidopsis thaliana OX=3702 GN=CYP709B2 PE=2 SV=1	Q	Secondary metabolites biosynthesis, transport and catabolism	cytochrome P450 family 709 protein [Medicago truncatula]
Medtr5g070870.JCVIMt4.0v1	c101738.graph_c0	5.11981e-64	-4.22844	down	[H]	Coenzyme transport and metabolism	Cellular Component: mitochondrial inner membrane (GO:0005743);; Molecular Function: alternative oxidase activity (GO:0009916);; Cellular Component: integral component of membrane (GO:0016021);; Molecular Function: metal ion binding (GO:0046872);; Biological Process: oxidation-reduction process (GO:0055114);; Cellular Component: respiratory chain (GO:0070469);;	K17893|0|mtr:MTR_5g070870|K17893 ubiquinol oxidase [EC:1.10.3.11] | (RefSeq) ubiquinol oxidase 1a	--	--	Alternative oxidase	Alternative oxidase 3, mitochondrial OS=Glycine max OX=3847 GN=AOX3 PE=1 SV=1	S	Function unknown	mitochondrial alternative oxidase 2d1 [Medicago sativa]
Medtr4g094620.JCVIMt4.0v1	c105990.graph_c0	8.5024e-70	-4.19014	down	--	--	--	--	--	--	--	--	--	--	hypothetical protein MTR_4g094620 [Medicago truncatula]
Medtr1g088470.JCVIMt4.0v1	c92219.graph_c0	8.74956e-52	-4.17779	down	[I]	Lipid transport and metabolism	Biological Process: lipid metabolic process (GO:0006629);; Cellular Component: membrane (GO:0016020);; Molecular Function: acylglycerol lipase activity (GO:0047372);;	K01054|0|mtr:MTR_1g088470|K01054 acylglycerol lipase [EC:3.1.1.23] | (RefSeq) alpha/beta hydrolase family protein	[I]	Lipid transport and metabolism	Serine aminopeptidase, S33;; alpha/beta hydrolase fold;; Alpha/beta hydrolase family;; Dienelactone hydrolase family;; Prolyl oligopeptidase family;; Phospholipase/Carboxylesterase	Caffeoylshikimate esterase OS=Arabidopsis thaliana OX=3702 GN=CSE PE=1 SV=1	I	Lipid transport and metabolism	alpha/beta hydrolase family protein [Medicago truncatula]
Medtr7g112130.JCVIMt4.0v1	c87824.graph_c0	8.40843e-15	-4.14903	down	[O]	Posttranslational modification, protein turnover, chaperones	Molecular Function: nicotianamine synthase activity (GO:0030410);; Biological Process: nicotianamine biosynthetic process (GO:0030418);;	K05953|0|mtr:MTR_7g112130|K05953 nicotianamine synthase [EC:2.5.1.43] | (RefSeq) nicotianamine synthase-like protein	--	--	Nicotianamine synthase protein;; Nicotianamine synthase protein	Nicotianamine synthase OS=Solanum lycopersicum OX=4081 GN=CHLN PE=2 SV=1	E	Amino acid transport and metabolism	nicotianamine synthase-like protein [Medicago truncatula]
Medtr2g035150.JCVIMt4.0v1	c87638.graph_c0	8.3387e-15	-4.05304	down	--	--	Molecular Function: protein phosphatase inhibitor activity (GO:0004864);; Molecular Function: receptor activity (GO:0004872);; Cellular Component: nucleus (GO:0005634);; Cellular Component: cytoplasm (GO:0005737);; Biological Process: defense response (GO:0006952);; Biological Process: response to biotic stimulus (GO:0009607);; Biological Process: abscisic acid-activated signaling pathway (GO:000…	--	--	--	Pathogenesis-related protein Bet v I family	Disease resistance response protein Pi49 OS=Pisum sativum OX=3888 GN=DRR49A PE=2 SV=1	--	--	disease-resistance response protein [Medicago sativa]
Medtr2g035220.JCVIMt4.0v1	c93154.graph_c0	1.15935e-23	-4.05034	down	--	--	Cellular Component: nucleus (GO:0005634);; Biological Process: defense response (GO:0006952);; Biological Process: response to biotic stimulus (GO:0009607);; Biological Process: abscisic acid-activated signaling pathway (GO:0009738);; Molecular Function: abscisic acid binding (GO:0010427);; Molecular Function: hydrolase activity (GO:0016787);;	--	--	--	Pathogenesis-related protein Bet v I family	ABA-responsive protein ABR17 OS=Pisum sativum OX=3888 PE=2 SV=1	--	--	ABA-responsive protein [Medicago truncatula]
Medtr1g054205.JCVIMt4.0v1	c88675.graph_c1	1.71578e-14	-4.00999	down	--	--	Molecular Function: peroxidase activity (GO:0004601);; Cellular Component: extracellular region (GO:0005576);; Biological Process: response to oxidative stress (GO:0006979);; Molecular Function: heme binding (GO:0020037);; Biological Process: hydrogen peroxide catabolic process (GO:0042744);; Molecular Function: metal ion binding (GO:0046872);; Biological Process: oxidation-reduction process (GO:…	K00430|8.55158e-111|mtr:MTR_1g054205|K00430 peroxidase [EC:1.11.1.7] | (RefSeq) peroxidase family protein	--	--	Peroxidase	Peroxidase 53 OS=Arabidopsis thaliana OX=3702 GN=PER53 PE=1 SV=1	G	Carbohydrate transport and metabolism	peroxidase family protein [Medicago truncatula]
Medtr4g092550.JCVIMt4.0v1	c88882.graph_c0	2.64693e-09	-3.98176	down	[K]	Transcription	--	K04733|1.44037e-104|mtr:MTR_4g092530|K04733 interleukin-1 receptor-associated kinase 4 [EC:2.7.11.1] | (RefSeq) LRR receptor-like kinase family protein, putative	--	--	Leucine rich repeat;; Leucine rich repeat N-terminal domain;; Leucine Rich Repeat	Inactive LRR receptor-like serine/threonine-protein kinase BIR2 OS=Arabidopsis thaliana OX=3702 GN=BIR2 PE=1 SV=1	--	--	hypothetical protein TSUD_65220 [Trifolium subterraneum]
Medtr3g095340.JCVIMt4.0v1	c88015.graph_c0	1.92122e-28	-3.89695	down	--	--	Molecular Function: lyase activity (GO:0016829);;	--	--	--	Alginate lyase	Citrate-binding protein OS=Hevea brasiliensis OX=3981 GN=CBP PE=1 SV=1	S	Function unknown	alginate lyase [Medicago truncatula]
Medtr4g068220.JCVIMt4.0v1	c72067.graph_c0	6.34021e-31	-3.84382	down	--	--	Cellular Component: integral component of membrane (GO:0016021);;	--	--	--	--	--	S	Function unknown	transmembrane protein, putative [Medicago truncatula]
Medtr2g069400.JCVIMt4.0v1	c92483.graph_c0	5.63406e-24	-3.83911	down	--	--	--	--	--	--	Cysteine-rich TM module stress tolerance	--	--	--	cysteine-rich TM module stress tolerance protein [Medicago truncatula]
Medtr4g045990.JCVIMt4.0v1	c82012.graph_c0	1.72446e-08	-3.8235	down	--	--	--	--	--	--	Wound-induced protein	--	S	Function unknown	wound-responsive family protein [Medicago truncatula]
Medtr4g095002.JCVIMt4.0v1	c70783.graph_c0	6.92285e-12	-3.77186	down	--	--	Cellular Component: integral component of membrane (GO:0016021);;	--	--	--	--	--	S	Function unknown	transmembrane protein, putative [Medicago truncatula]
Medtr7g079730.JCVIMt4.0v1	c71112.graph_c0	5.5187e-09	-3.75205	down	--	--	Cellular Component: vacuole (GO:0005773);; Cellular Component: aleurone grain (GO:0033095);; Molecular Function: nutrient reservoir activity (GO:0045735);;	--	--	--	Cupin;; Cupin domain	Vicilin OS=Pisum sativum OX=3888 PE=2 SV=2	S	Function unknown	vicilin 47 kDa protein [Medicago truncatula]
Medtr4g028830.JCVIMt4.0v1	c102030.graph_c0	2.01462e-31	-3.7505	down	[T]	Signal transduction mechanisms	--	K08867|0|mtr:MTR_4g028830|K08867 WNK lysine deficient protein kinase [EC:2.7.11.1] | (RefSeq) WNK kinase	[R]	General function prediction only	Protein kinase domain;; Protein tyrosine kinase	Probable serine/threonine-protein kinase WNK5 OS=Arabidopsis thaliana OX=3702 GN=WNK5 PE=1 SV=2	T	Signal transduction mechanisms	WNK kinase [Medicago truncatula]
Medtr4g021260.JCVIMt4.0v1	c100855.graph_c0	1.05182e-08	-3.70864	down	--	--	--	--	--	--	Protein of unknown function (DUF668);; Domain of unknown function (DUF3475)	--	S	Function unknown	Avr9/Cf-9 rapidly elicited protein [Medicago truncatula]
Medtr2g064470.JCVIMt4.0v1	c93768.graph_c1	4.55969e-55	-3.70845	down	--	--	Molecular Function: DNA binding (GO:0003677);; Cellular Component: nucleus (GO:0005634);; Biological Process: regulation of transcription, DNA-templated (GO:0006355);;	--	--	--	No apical meristem (NAM) protein	NAC domain-containing protein 21/22 OS=Arabidopsis thaliana OX=3702 GN=NAC021 PE=1 SV=2	S	Function unknown	NAC transcription factor-like protein [Medicago truncatula]
Medtr2g079300.JCVIMt4.0v1	c90133.graph_c0	1.24027e-15	-3.70541	down	--	--	Cellular Component: integral component of membrane (GO:0016021);;	--	--	--	Protein of unknown function (DUF2921)	--	S	Function unknown	DUF2921 family protein [Medicago truncatula]
Medtr8g018790.JCVIMt4.0v1	c104956.graph_c0	1.96611e-124	-3.68519	down	[E]	Amino acid transport and metabolism	--	K08776|0|mtr:MTR_8g018790|K08776 puromycin-sensitive aminopeptidase [EC:3.4.11.-] | (RefSeq) puromycin-sensitive aminopeptidase-like protein	[EO]	--	Peptidase family M1 domain;; ERAP1-like C-terminal domain	Aminopeptidase M1 OS=Arabidopsis thaliana OX=3702 GN=APM1 PE=1 SV=1	E	Amino acid transport and metabolism	puromycin-sensitive aminopeptidase-like protein [Medicago truncatula]
Medtr5g005550.JCVIMt4.0v1	c90019.graph_c0	7.8915e-08	-3.67744	down	--	--	Biological Process: signal transduction (GO:0007165);; Molecular Function: ADP binding (GO:0043531);;	--	--	--	--	--	S	Function unknown	disease resistance protein (TIR-NBS-LRR class) [Medicago truncatula]
Medtr3g074230.JCVIMt4.0v1	c103687.graph_c0	1.48378e-12	-3.63271	down	--	--	Cellular Component: cell (GO:0005623);; Biological Process: cell redox homeostasis (GO:0045454);;	K09527|1.07337e-32|mtr:MTR_3g074230|K09527 DnaJ homolog subfamily C member 7 | (RefSeq) TPR repeat thioredoxin TTL1-like protein	--	--	--	--	O	Posttranslational modification, protein turnover, chaperones	TPR repeat thioredoxin TTL1-like protein [Medicago truncatula]
Medtr4g126920.JCVIMt4.0v1	c94008.graph_c0	1.55174e-12	-3.61019	down	[G]	Carbohydrate transport and metabolism	--	--	--	--	Glycosyl hydrolases family 16;; Xyloglucan endo-transglycosylase (XET) C-terminus	Probable xyloglucan endotransglucosylase/hydrolase protein 25 OS=Arabidopsis thaliana OX=3702 GN=XTH25 PE=2 SV=2	G	Carbohydrate transport and metabolism	xyloglucan endotransglucosylase/hydrolase family protein [Medicago truncatula]
Medtr2g036430.JCVIMt4.0v1	c98104.graph_c0	3.54881e-76	-3.59768	down	[T]	Signal transduction mechanisms	--	K04733|0|mtr:MTR_2g036430|K04733 interleukin-1 receptor-associated kinase 4 [EC:2.7.11.1] | (RefSeq) malectin/receptor-like kinase family protein	--	--	Protein tyrosine kinase;; Protein kinase domain	G-type lectin S-receptor-like serine/threonine-protein kinase At1g34300 OS=Arabidopsis thaliana OX=3702 GN=At1g34300 PE=1 SV=1	T	Signal transduction mechanisms	malectin/receptor-like kinase family protein [Medicago truncatula]
--	c100106.graph_c2	5.57441e-16	-3.58396	down	--	--	--	--	--	--	--	--	--	--	hypothetical protein MtrDRAFT_AC153125g45v2 [Medicago truncatula]
Medtr0021s0160.JCVIMt4.0v1	c85497.graph_c3	2.53113e-09	-3.57062	down	--	--	Cellular Component: membrane (GO:0016020);;	--	--	--	--	--	S	Function unknown	hypothetical protein BVRB_036970, partial [Beta vulgaris subsp. vulgaris]
Medtr0010s0190.JCVIMt4.0v1	c89273.graph_c0	1.64287e-15	-3.56538	down	--	--	Molecular Function: metal ion binding (GO:0046872);;	--	[O]	Posttranslational modification, protein turnover, chaperones	Ring finger domain;; RING-like zinc finger;; Zinc finger, C3HC4 type (RING finger);; RING-H2 zinc finger domain;; Zinc finger, C3HC4 type (RING finger);; Zinc-ribbon, C4HC2 type;; Prokaryotic RING finger family 4;; Anaphase-promoting complex subunit 11 RING-H2 finger	E3 ubiquitin-protein ligase RHA2A OS=Arabidopsis thaliana OX=3702 GN=RHA2A PE=1 SV=1	O	Posttranslational modification, protein turnover, chaperones	hypothetical protein MTR_0010s0190 [Medicago truncatula]
Medtr7g109560.JCVIMt4.0v1	c94360.graph_c0	1.55313e-13	-3.51096	down	--	--	Cellular Component: nucleus (GO:0005634);; Molecular Function: methyltransferase activity (GO:0008168);; Biological Process: methylation (GO:0032259);; Biological Process: primary metabolic process (GO:0044238);; Biological Process: cellular macromolecule metabolic process (GO:0044260);; Biological Process: regulation of biological process (GO:0050789);;	K11430|4.87116e-33|mtr:MTR_7g109560|K11430 histone-lysine N-methyltransferase EZH2 [EC:2.1.1.43] | (RefSeq) histone-lysine N-methyltransferase	[K]	Transcription	--	Histone-lysine N-methyltransferase EZ3 OS=Zea mays OX=4577 GN=EZ3 PE=2 SV=1	S	Function unknown	hypothetical protein TSUD_342890 [Trifolium subterraneum]
Medtr7g076900.JCVIMt4.0v1	c105417.graph_c1	1.17412e-27	-3.49516	down	--	--	--	--	--	--	Plant phosphoribosyltransferase C-terminal;; C2 domain;; Integral peroxisomal membrane peroxin	FT-interacting protein 1 OS=Arabidopsis thaliana OX=3702 GN=FTIP1 PE=1 SV=1	--	--	calcium-dependent lipid-binding (CaLB domain) family protein [Medicago truncatula]
--	c94783.graph_c0	9.24226e-15	-3.49368	down	--	--	--	--	[R]	General function prediction only	Reverse transcriptase (RNA-dependent DNA polymerase)	Retrovirus-related Pol polyprotein from transposon RE2 OS=Arabidopsis thaliana OX=3702 GN=RE2 PE=4 SV=1	S	Function unknown	hypothetical protein TSUD_254980 [Trifolium subterraneum]
Medtr6g021615.JCVIMt4.0v1	c86797.graph_c0	5.28026e-06	-3.48582	down	--	--	Biological Process: nodule morphogenesis (GO:0009878);; Molecular Function: metal ion binding (GO:0046872);;	--	--	--	Late nodulin protein	--	--	--	Nodule Cysteine-Rich (NCR) secreted peptide [Medicago truncatula]
Medtr0271s0070.JCVIMt4.0v1	c71182.graph_c0	1.83908e-97	-3.48542	down	--	--	Cellular Component: integral component of membrane (GO:0016021);;	--	--	--	--	--	--	--	transmembrane protein, putative [Medicago truncatula]
Medtr8g040640.JCVIMt4.0v1	c98090.graph_c1	9.03624e-09	-3.48048	down	--	--	--	--	--	--	--	Protein LNK3 OS=Arabidopsis thaliana OX=3702 GN=LNK3 PE=1 SV=1	S	Function unknown	hypothetical protein MTR_8g040640 [Medicago truncatula]
Medtr7g100050.JCVIMt4.0v1	c94544.graph_c2	2.30653e-40	-3.47368	down	--	--	Cellular Component: plasma membrane (GO:0005886);; Cellular Component: integral component of membrane (GO:0016021);; Molecular Function: transmembrane transporter activity (GO:0022857);; Biological Process: transmembrane transport (GO:0055085);;	--	--	--	EamA-like transporter family	WAT1-related protein At2g37460 OS=Arabidopsis thaliana OX=3702 GN=At2g37460 PE=2 SV=1	S	Function unknown	nodulin MtN21/EamA-like transporter family protein [Medicago truncatula]
Medtr3g437630.JCVIMt4.0v1	c105071.graph_c0	6.60213e-18	-3.44123	down	[K]	Transcription	--	--	--	--	Leucine rich repeat;; Leucine Rich repeats (2 copies);; Leucine Rich Repeat;; Leucine Rich repeat;; Leucine rich repeat N-terminal domain;; Protein kinase domain;; Protein tyrosine kinase	Probable LRR receptor-like serine/threonine-protein kinase At1g74360 OS=Arabidopsis thaliana OX=3702 GN=At1g74360 PE=1 SV=1	S	Function unknown	LRR receptor-like kinase family protein [Medicago truncatula]
Medtr8g068490.JCVIMt4.0v1	c89180.graph_c0	9.57327e-17	-3.42551	down	--	--	--	--	--	--	--	--	--	--	leguminosin proline-rich group669 secreted peptide [Medicago truncatula]
Medtr3g009820.JCVIMt4.0v1	c101736.graph_c0	4.49989e-09	-3.40925	down	[C]	Energy production and conversion	Molecular Function: oxidoreductase activity, acting on CH-OH group of donors (GO:0016614);; Molecular Function: flavin adenine dinucleotide binding (GO:0050660);; Biological Process: oxidation-reduction process (GO:0055114);;	--	--	--	FAD binding domain	Berberine bridge enzyme-like 22 OS=Arabidopsis thaliana OX=3702 GN=FAD-OXR PE=2 SV=1	C	Energy production and conversion	FAD-linked oxidoreductase [Medicago truncatula]
Medtr3g087900.JCVIMt4.0v1	c86670.graph_c0	5.91967e-14	-3.40218	down	--	--	Molecular Function: zinc ion binding (GO:0008270);; Cellular Component: integral component of membrane (GO:0016021);; Biological Process: proteasome-mediated ubiquitin-dependent protein catabolic process (GO:0043161);; Molecular Function: ubiquitin protein ligase activity (GO:0061630);;	K16282|5.49712e-97|mtr:MTR_3g087900|K16282 E3 ubiquitin-protein ligase RHA2 [EC:2.3.2.27] | (RefSeq) zinc finger, C3HC4 type (RING finger) protein	[O]	Posttranslational modification, protein turnover, chaperones	Ring finger domain;; RING-like zinc finger;; Zinc finger, C3HC4 type (RING finger);; RING-type zinc-finger;; RING-H2 zinc finger domain;; Zinc finger, C3HC4 type (RING finger);; Anaphase-promoting complex subunit 11 RING-H2 finger	E3 ubiquitin-protein ligase RHA2B OS=Arabidopsis thaliana OX=3702 GN=RHA2B PE=1 SV=2	O	Posttranslational modification, protein turnover, chaperones	zinc finger, C3HC4 type (RING finger) protein [Medicago truncatula]
Medtr5g061610.JCVIMt4.0v1	c91413.graph_c0	1.17543e-16	-3.38735	down	--	--	--	--	--	--	--	--	--	--	hypothetical protein MTR_5g061610 [Medicago truncatula]
Medtr4g025970.JCVIMt4.0v1	c86522.graph_c0	1.70603e-07	-3.36166	down	[QV]	Secondary metabolites biosynthesis, transport and catabolism ;; Defense mechanisms	Molecular Function: iron ion binding (GO:0005506);; Cellular Component: integral component of membrane (GO:0016021);; Molecular Function: oxidoreductase activity, acting on paired donors, with incorporation or reduction of molecular oxygen, NAD(P)H as one donor, and incorporation of one atom of oxygen (GO:0016709);; Molecular Function: heme binding (GO:0020037);; Biological Process: secondary met…	--	[Q]	Secondary metabolites biosynthesis, transport and catabolism	Cytochrome P450	Cytochrome P450 83B1 OS=Arabidopsis thaliana OX=3702 GN=CYP83B1 PE=1 SV=1	Q	Secondary metabolites biosynthesis, transport and catabolism	cytochrome P450 family 71 protein [Medicago truncatula]
Medtr1g026380.JCVIMt4.0v1	c80861.graph_c0	4.69242e-06	-3.3547	down	[E]	Amino acid transport and metabolism	Molecular Function: serine-type endopeptidase activity (GO:0004252);; Biological Process: proteolysis (GO:0006508);; Molecular Function: serine-type exopeptidase activity (GO:0070008);;	K01322|1.05816e-51|mtr:MTR_1g026380|K01322 prolyl oligopeptidase [EC:3.4.21.26] | (RefSeq) prolyl oligopeptidase-like protein	[O]	Posttranslational modification, protein turnover, chaperones	Prolyl oligopeptidase family	--	E	Amino acid transport and metabolism	prolyl oligopeptidase-like protein [Medicago truncatula]
Medtr8g018790.JCVIMt4.0v1	c103961.graph_c1	6.83778e-102	-3.35059	down	[E]	Amino acid transport and metabolism	Molecular Function: aminopeptidase activity (GO:0004177);; Biological Process: proteolysis (GO:0006508);; Molecular Function: metallopeptidase activity (GO:0008237);; Molecular Function: zinc ion binding (GO:0008270);;	--	[K]	Transcription	Associated with HOX;; Homeobox KN domain;; Homeobox domain;; ERAP1-like C-terminal domain	BEL1-like homeodomain protein 8 OS=Arabidopsis thaliana OX=3702 GN=BLH8 PE=1 SV=1	K	Transcription	PREDICTED: BEL1-like homeodomain protein 8 [Cicer arietinum]
Medtr4g122640.JCVIMt4.0v1	c88675.graph_c0	1.85287e-19	-3.33853	down	--	--	Molecular Function: peroxidase activity (GO:0004601);; Cellular Component: extracellular region (GO:0005576);; Biological Process: response to oxidative stress (GO:0006979);; Molecular Function: heme binding (GO:0020037);; Biological Process: hydrogen peroxide catabolic process (GO:0042744);; Molecular Function: metal ion binding (GO:0046872);; Biological Process: oxidation-reduction process (GO:…	K00430|0|mtr:MTR_4g122640|K00430 peroxidase [EC:1.11.1.7] | (RefSeq) class III peroxidase	--	--	Peroxidase	Peroxidase 40 OS=Arabidopsis thaliana OX=3702 GN=PER40 PE=2 SV=2	G	Carbohydrate transport and metabolism	class III peroxidase [Medicago truncatula]
Medtr2g068920.JCVIMt4.0v1	c95818.graph_c1	1.68564e-12	-3.32435	down	--	--	--	--	--	--	No apical meristem (NAM) protein	Transcription factor JUNGBRUNNEN 1 OS=Arabidopsis thaliana OX=3702 GN=JUB1 PE=1 SV=1	K	Transcription	transcription factor jungbrunnen-like protein [Medicago truncatula]
Medtr1g017500.JCVIMt4.0v1	c79353.graph_c0	4.94415e-14	-3.30911	down	--	--	--	--	--	--	--	--	S	Function unknown	hypothetical protein MTR_1g017500 [Medicago truncatula]
Medtr8g465990.JCVIMt4.0v1	c90250.graph_c0	9.55361e-11	-3.3046	down	[T]	Signal transduction mechanisms	--	--	--	--	Protein tyrosine kinase;; Protein kinase domain	G-type lectin S-receptor-like serine/threonine-protein kinase SD1-1 OS=Arabidopsis thaliana OX=3702 GN=SD11 PE=1 SV=1	T	Signal transduction mechanisms	S-locus lectin kinase family protein [Medicago truncatula]
Medtr7g100335.JCVIMt4.0v1	c85605.graph_c0	2.45152e-62	-3.30073	down	--	--	--	--	--	--	Plant protein 1589 of unknown function (A_thal_3526);; Plant protein 1589 of unknown function (A_thal_3526)	--	S	Function unknown	hypothetical protein MTR_7g100335 [Medicago truncatula]
Medtr6g007687.JCVIMt4.0v1	c90806.graph_c1	4.10078e-09	-3.2372	down	--	--	Molecular Function: zinc ion transmembrane transporter activity (GO:0005385);; Cellular Component: integral component of membrane (GO:0016021);; Biological Process: zinc II ion transmembrane transport (GO:0071577);;	K14709|0|mtr:MTR_6g007687|K14709 solute carrier family 39 (zinc transporter), member 1/2/3 | (RefSeq) ZIP zinc/iron transport family protein	[P]	Inorganic ion transport and metabolism	ZIP Zinc transporter	Zinc transporter 3 OS=Oryza sativa subsp. japonica OX=39947 GN=ZIP3 PE=1 SV=2	P	Inorganic ion transport and metabolism	ZIP zinc/iron transport family protein [Medicago truncatula]
Medtr7g082570.JCVIMt4.0v1	c97309.graph_c0	9.77575e-27	-3.23292	down	[E]	Amino acid transport and metabolism	--	--	--	--	Peptidase C26;; Glutamine amidotransferase class-I	Putative glutamine amidotransferase GAT1_2.1 OS=Arabidopsis thaliana OX=3702 GN=GAT1_2.1 PE=2 SV=1	S	Function unknown	class I glutamine amidotransferase [Medicago truncatula]
Medtr1g049240.JCVIMt4.0v1	c87030.graph_c0	3.5178e-08	-3.19183	down	--	--	Molecular Function: transferase activity, transferring glycosyl groups (GO:0016757);;	--	--	--	--	--	S	Function unknown	beta-1,3-N-acetylglucosaminyltransferase family protein [Medicago truncatula]
Medtr2g096870.JCVIMt4.0v1	c93494.graph_c0	3.44685e-13	-3.18871	down	--	--	--	--	--	--	--	--	S	Function unknown	GTP-binding protein Obg/CgtA protein [Medicago truncatula]
Medtr1g029750.JCVIMt4.0v1	c102403.graph_c1	6.74914e-60	-3.18599	down	--	--	Biological Process: basic amino acid transport (GO:0015802);; Cellular Component: integral component of membrane (GO:0016021);;	--	[E]	Amino acid transport and metabolism	Transmembrane amino acid transporter protein	Amino acid permease 3 OS=Arabidopsis thaliana OX=3702 GN=AAP3 PE=1 SV=2	E	Amino acid transport and metabolism	transmembrane amino acid transporter family protein [Medicago truncatula]
Medtr7g089270.JCVIMt4.0v1	c88814.graph_c0	8.78641e-10	-3.16896	down	--	--	Molecular Function: RNA-directed DNA polymerase activity (GO:0003964);; Biological Process: RNA-dependent DNA biosynthetic process (GO:0006278);;	--	[R]	General function prediction only	Reverse transcriptase-like;; zinc-binding in reverse transcriptase	Putative ribonuclease H protein At1g65750 OS=Arabidopsis thaliana OX=3702 GN=At1g65750 PE=3 SV=1	S	Function unknown	hypothetical protein TSUD_399580 [Trifolium subterraneum]
Medtr7g085220.JCVIMt4.0v1	c92650.graph_c0	5.58375e-40	-3.16672	down	--	--	Molecular Function: DNA binding (GO:0003677);; Cellular Component: nucleus (GO:0005634);; Biological Process: regulation of transcription, DNA-templated (GO:0006355);;	--	--	--	No apical meristem (NAM) protein	NAC transcription factor 47 OS=Arabidopsis thaliana OX=3702 GN=NAC047 PE=2 SV=1	K	Transcription	NAC transcription factor-like protein [Medicago truncatula]
Medtr2g015310.JCVIMt4.0v1	c96086.graph_c0	8.92968e-08	-3.15711	down	[ET]	Amino acid transport and metabolism ;; Signal transduction mechanisms	--	--	[PET]	--	Ligand-gated ion channel;; Bacterial extracellular solute-binding proteins, family 3;; Receptor family ligand binding region;; Periplasmic binding protein	Glutamate receptor 2.9 OS=Arabidopsis thaliana OX=3702 GN=GLR2.9 PE=2 SV=1	S	Function unknown	glutamate receptor 2.7 [Medicago truncatula]
Medtr1g093980.JCVIMt4.0v1	c60322.graph_c0	9.91816e-71	-3.13452	down	--	--	--	--	--	--	--	--	--	--	hypothetical protein MTR_1g093980 [Medicago truncatula]
Medtr4g114050.JCVIMt4.0v1	c102797.graph_c0	8.40843e-15	-3.12427	down	--	--	--	--	--	--	Domain of unknown function (DUF4666)	Uncharacterized protein At1g15400 OS=Arabidopsis thaliana OX=3702 GN=At1g15400 PE=1 SV=2	S	Function unknown	hypothetical protein MTR_4g114050 [Medicago truncatula]
--	c100655.graph_c0	3.39775e-13	-3.09816	down	--	--	--	--	[R]	General function prediction only	Reverse transcriptase (RNA-dependent DNA polymerase)	Retrovirus-related Pol polyprotein from transposon RE1 OS=Arabidopsis thaliana OX=3702 GN=RE1 PE=2 SV=1	S	Function unknown	retrovirus-related Pol polyprotein from transposon TNT 1-94 [Trifolium pratense]
Medtr7g091660.JCVIMt4.0v1	c99935.graph_c0	9.66001e-27	-3.08482	down	[K]	Transcription	--	--	[T]	Signal transduction mechanisms	NB-ARC domain;; Leucine rich repeat;; Leucine Rich repeats (2 copies)	Disease resistance protein RGA2 OS=Solanum bulbocastanum OX=147425 GN=RGA2 PE=1 SV=1	S	Function unknown	disease resistance protein rga2-like [Trifolium pratense]
Medtr2g095130.JCVIMt4.0v1	c86804.graph_c0	1.65252e-16	-3.06296	down	--	--	--	--	--	--	--	Ripening-related protein grip22 OS=Vitis vinifera OX=29760 GN=grip22 PE=2 SV=1	S	Function unknown	Ripening related protein family [Medicago truncatula]
Medtr2g010470.JCVIMt4.0v1	c100760.graph_c0	1.66404e-13	-3.05877	down	[K]	Transcription	--	--	--	--	Protein kinase domain;; Protein tyrosine kinase;; Leucine rich repeat;; Leucine Rich repeats (2 copies);; Leucine rich repeat N-terminal domain;; Leucine Rich Repeat	Receptor-like protein kinase HAIKU2 OS=Arabidopsis thaliana OX=3702 GN=IKU2 PE=1 SV=1	S	Function unknown	LRR receptor-like kinase family protein [Medicago truncatula]
Medtr2g075490.JCVIMt4.0v1	c81381.graph_c0	3.98457e-17	-3.04411	down	--	--	--	--	--	--	--	--	--	--	hypothetical protein MTR_2g075490 [Medicago truncatula]
Medtr8g041330.JCVIMt4.0v1	c84887.graph_c0	3.68915e-27	-3.04378	down	--	--	Molecular Function: kinase activity (GO:0016301);; Biological Process: phosphorylation (GO:0016310);; Molecular Function: phosphotransferase activity, alcohol group as acceptor (GO:0016773);;	K14156|3.15423e-40|mtr:MTR_8g041330|K14156 choline/ethanolamine kinase [EC:2.7.1.32 2.7.1.82] | (RefSeq) choline/ethanolamine kinase	[M]	Cell wall/membrane/envelope biogenesis	--	Probable choline kinase 2 OS=Arabidopsis thaliana OX=3702 GN=At1g74320 PE=2 SV=1	M	Cell wall/membrane/envelope biogenesis	choline/ethanolamine kinase [Medicago truncatula]
--	c94611.graph_c0	6.27422e-50	-3.03984	down	--	--	--	--	--	--	--	--	--	--	hypothetical protein TSUD_323720 [Trifolium subterraneum]
Medtr3g076960.JCVIMt4.0v1	c85676.graph_c0	5.48575e-68	-3.03976	down	--	--	--	--	--	--	--	--	--	--	phloem specific protein [Medicago truncatula]
Medtr8g024630.JCVIMt4.0v1	c88735.graph_c0	6.83814e-08	-3.031	down	--	--	Biological Process: transport (GO:0006810);; Cellular Component: integral component of membrane (GO:0016021);;	--	--	--	Putative AtpZ or ATP-synthase-associated	--	S	Function unknown	transmembrane protein, putative [Medicago truncatula]
Medtr7g029030.JCVIMt4.0v1	c93794.graph_c1	2.49681e-24	-3.01425	down	--	--	Molecular Function: peroxidase activity (GO:0004601);; Cellular Component: extracellular region (GO:0005576);; Biological Process: response to oxidative stress (GO:0006979);; Molecular Function: heme binding (GO:0020037);; Biological Process: hydrogen peroxide catabolic process (GO:0042744);; Molecular Function: metal ion binding (GO:0046872);; Biological Process: oxidation-reduction process (GO:…	K00430|5.9498e-128|mtr:MTR_7g029030|K00430 peroxidase [EC:1.11.1.7] | (RefSeq) peroxidase family protein	--	--	Peroxidase	Peroxidase 51 OS=Arabidopsis thaliana OX=3702 GN=PER51 PE=2 SV=1	G	Carbohydrate transport and metabolism	peroxidase family protein [Medicago truncatula]
Medtr8g074330.JCVIMt4.0v1	c97064.graph_c0	3.64304e-44	-3.01349	down	[G]	Carbohydrate transport and metabolism	Biological Process: polysaccharide catabolic process (GO:0000272);; Molecular Function: chitinase activity (GO:0004568);; Biological Process: chitin catabolic process (GO:0006032);; Biological Process: defense response (GO:0006952);; Molecular Function: chitin binding (GO:0008061);; Biological Process: cell wall macromolecule catabolic process (GO:0016998);;	K20547|0|mtr:MTR_8g074330|K20547 basic endochitinase B [EC:3.2.1.14] | (RefSeq) Chitinase (Class Ib) / Hevein	[R]	General function prediction only	Chitinase class I;; Chitin recognition protein	Endochitinase OS=Pisum sativum OX=3888 PE=2 SV=1	G	Carbohydrate transport and metabolism	Chitinase (Class Ib) / Hevein [Medicago truncatula]
Medtr5g088400.JCVIMt4.0v1	c88511.graph_c1	5.13467e-14	-3.0101	down	--	--	Molecular Function: protein serine/threonine kinase activity (GO:0004674);; Molecular Function: ATP binding (GO:0005524);; Biological Process: protein phosphorylation (GO:0006468);;	K04733|3.10689e-64|mtr:MTR_5g088400|K04733 interleukin-1 receptor-associated kinase 4 [EC:2.7.11.1] | (RefSeq) tyrosine kinase family protein	[T]	Signal transduction mechanisms	--	Probable serine/threonine-protein kinase PBL4 OS=Arabidopsis thaliana OX=3702 GN=PBL4 PE=2 SV=1	T	Signal transduction mechanisms	tyrosine kinase family protein [Medicago truncatula]
Medtr4g092530.JCVIMt4.0v1	c104524.graph_c0	9.87134e-40	-3.0094	down	--	;;	Molecular Function: protein kinase activity (GO:0004672);; Molecular Function: ATP binding (GO:0005524);; Biological Process: protein phosphorylation (GO:0006468);; Cellular Component: integral component of membrane (GO:0016021);;	K04733|0|mtr:MTR_4g092530|K04733 interleukin-1 receptor-associated kinase 4 [EC:2.7.11.1] | (RefSeq) LRR receptor-like kinase family protein, putative	--	--	Protein kinase domain;; Protein tyrosine kinase;; Leucine rich repeat N-terminal domain	Probably inactive leucine-rich repeat receptor-like protein kinase At5g48380 OS=Arabidopsis thaliana OX=3702 GN=At5g48380 PE=1 SV=1	--	--	LRR receptor-like kinase family protein, putative [Medicago truncatula]
Medtr2g078970.JCVIMt4.0v1	c104641.graph_c0	6.00953e-26	-3.00284	down	[V]	Defense mechanisms	--	K03327|0|mtr:MTR_2g078970|K03327 multidrug resistance protein, MATE family | (RefSeq) MATE efflux family protein	[R]	General function prediction only	MatE	Protein DETOXIFICATION 18 OS=Arabidopsis thaliana OX=3702 GN=DTX18 PE=2 SV=1	V	Defense mechanisms	MATE efflux family protein [Medicago truncatula]
Medtr1g060910.JCVIMt4.0v1	c80800.graph_c0	2.4437e-17	-2.99061	down	--	--	Molecular Function: DNA binding (GO:0003677);; Molecular Function: transcription factor activity, sequence-specific DNA binding (GO:0003700);; Cellular Component: nucleus (GO:0005634);; Biological Process: regulation of transcription, DNA-templated (GO:0006355);;	--	--	--	AP2 domain	Dehydration-responsive element-binding protein 1F OS=Oryza sativa subsp. japonica OX=39947 GN=DREB1F PE=3 SV=1	--	--	PREDICTED: dehydration-responsive element-binding protein 1B-like [Cicer arietinum]
Medtr4g091100.JCVIMt4.0v1	c93275.graph_c0	7.16671e-58	-2.98933	down	--	--	--	--	--	--	--	F-box protein SKIP27 OS=Arabidopsis thaliana OX=3702 GN=SKIP27 PE=1 SV=2	S	Function unknown	F-box SKIP27-like protein [Medicago truncatula]
Medtr6g008820.JCVIMt4.0v1	c93929.graph_c1	4.96179e-07	-2.98311	down	--	--	Molecular Function: ATP binding (GO:0005524);; Cellular Component: integral component of membrane (GO:0016021);; Molecular Function: ATPase activity, coupled to transmembrane movement of substances (GO:0042626);; Biological Process: transmembrane transport (GO:0055085);;	K05658|2.40233e-83|mtr:MTR_6g008820|K05658 ATP-binding cassette, subfamily B (MDR/TAP), member 1 [EC:3.6.3.44] | (RefSeq) ABC transporter B family-like protein	[Q]	Secondary metabolites biosynthesis, transport and catabolism	ABC transporter transmembrane region	ABC transporter B family member 22 OS=Arabidopsis thaliana OX=3702 GN=ABCB22 PE=3 SV=2	V	Defense mechanisms	ABC transporter B family-like protein [Medicago truncatula]
Medtr5g027910.JCVIMt4.0v1	c103115.graph_c0	2.40903e-28	-2.96121	down	[R]	General function prediction only	--	K13457|0|mtr:MTR_5g027910|K13457 disease resistance protein RPM1 | (RefSeq) disease resistance protein (CC-NBS-LRR class) family protein	[T]	Signal transduction mechanisms	NB-ARC domain;; Leucine rich repeat;; Leucine Rich repeats (2 copies)	Disease resistance protein RPM1 OS=Arabidopsis thaliana OX=3702 GN=RPM1 PE=1 SV=1	S	Function unknown	disease resistance protein (CC-NBS-LRR class) family protein [Medicago truncatula]
Medtr6g008820.JCVIMt4.0v1	c93929.graph_c0	1.23607e-13	-2.9554	down	[V]	Defense mechanisms	Molecular Function: ATP binding (GO:0005524);; Cellular Component: integral component of membrane (GO:0016021);; Molecular Function: ATPase activity, coupled to transmembrane movement of substances (GO:0042626);; Biological Process: transmembrane transport (GO:0055085);;	K05658|0|mtr:MTR_6g008820|K05658 ATP-binding cassette, subfamily B (MDR/TAP), member 1 [EC:3.6.3.44] | (RefSeq) ABC transporter B family-like protein	[Q]	Secondary metabolites biosynthesis, transport and catabolism	ABC transporter transmembrane region;; ABC transporter	ABC transporter B family member 15 OS=Arabidopsis thaliana OX=3702 GN=ABCB15 PE=3 SV=1	V	Defense mechanisms	ABC transporter B family-like protein [Medicago truncatula]
Medtr1g081850.JCVIMt4.0v1	c101491.graph_c0	7.60818e-67	-2.9538	down	--	--	--	--	--	--	--	--	--	--	hypothetical protein MTR_1g081850 [Medicago truncatula]
--	c103345.graph_c0	5.84904e-34	-2.95267	down	--	--	--	--	--	--	--	--	--	--	hypothetical protein MTR_5g027710 [Medicago truncatula]
Medtr7g108600.JCVIMt4.0v1	c86324.graph_c0	6.95711e-39	-2.93614	down	--	--	Molecular Function: signal transducer activity (GO:0004871);; Cellular Component: intracellular (GO:0005622);; Cellular Component: plasmodesma (GO:0009506);; Cellular Component: integral component of membrane (GO:0016021);; Biological Process: calcium-mediated signaling (GO:0019722);;	--	--	--	Rapid ALkalinization Factor (RALF)	Rapid alkalinization factor OS=Nicotiana tabacum OX=4097 GN=RALF PE=1 SV=1	S	Function unknown	RALF [Medicago truncatula]
Medtr8g022300.JCVIMt4.0v1	c96350.graph_c0	8.70882e-75	-2.93602	down	--	--	--	--	--	--	--	--	--	--	dormancy/auxin associated protein [Medicago truncatula]
Medtr7g117200.JCVIMt4.0v1	c92708.graph_c2	8.32584e-74	-2.93015	down	--	--	Molecular Function: transcription factor activity, sequence-specific DNA binding (GO:0003700);; Biological Process: regulation of transcription, DNA-templated (GO:0006355);; Molecular Function: sequence-specific DNA binding (GO:0043565);;	--	--	--	WRKY DNA -binding domain	Probable WRKY transcription factor 41 OS=Arabidopsis thaliana OX=3702 GN=WRKY41 PE=2 SV=2	K	Transcription	WRKY family transcription factor [Medicago truncatula]
Medtr4g080330.JCVIMt4.0v1	c71644.graph_c0	3.48122e-07	-2.92438	down	--	--	Biological Process: response to stimulus (GO:0050896);;	--	--	--	--	--	S	Function unknown	disease resistance protein (TIR-NBS-LRR class), putative [Medicago truncatula]
Medtr1g090150.JCVIMt4.0v1	c83802.graph_c0	5.23251e-10	-2.91459	down	[O]	Posttranslational modification, protein turnover, chaperones	Molecular Function: glutathione transferase activity (GO:0004364);; Cellular Component: cytoplasm (GO:0005737);; Biological Process: glutathione metabolic process (GO:0006749);; Biological Process: toxin catabolic process (GO:0009407);;	K00799|5.08535e-155|mtr:MTR_1g090150|K00799 glutathione S-transferase [EC:2.5.1.18] | (RefSeq) glutathione S-transferase, amino-terminal domain protein	[O]	Posttranslational modification, protein turnover, chaperones	Glutathione S-transferase, N-terminal domain;; Glutathione S-transferase, N-terminal domain;; Glutathione S-transferase, N-terminal domain;; Glutathione S-transferase, C-terminal domain;; Glutathione S-transferase, C-terminal domain	Glutathione transferase GST 23 OS=Zea mays OX=4577 PE=2 SV=1	O	Posttranslational modification, protein turnover, chaperones	glutathione S-transferase, amino-terminal domain protein [Medicago truncatula]
Medtr4g090350.JCVIMt4.0v1	c82416.graph_c0	1.5408e-10	-2.90445	down	--	--	--	--	--	--	--	--	--	--	unknown [Medicago truncatula]
Medtr2g090020.JCVIMt4.0v1	c95188.graph_c0	2.71495e-44	-2.90425	down	--	--	--	--	--	--	Wound-induced protein	--	S	Function unknown	wound-responsive family protein [Medicago truncatula]
Medtr2g093760.JCVIMt4.0v1	c82205.graph_c0	1.41318e-27	-2.90031	down	--	--	Cellular Component: integral component of membrane (GO:0016021);;	--	--	--	--	--	--	--	transmembrane protein, putative [Medicago truncatula]
Medtr1g101250.JCVIMt4.0v1	c106389.graph_c0	2.19647e-06	-2.8885	down	[K]	Transcription	Cellular Component: integral component of membrane (GO:0016021);; Molecular Function: kinase activity (GO:0016301);; Biological Process: phosphorylation (GO:0016310);;	--	[R]	General function prediction only	Leucine rich repeat;; Leucine rich repeat N-terminal domain;; Leucine Rich repeats (2 copies);; Leucine Rich Repeat;; Leucine Rich repeat	Receptor-like protein EIX2 OS=Solanum lycopersicum OX=4081 GN=EIX2 PE=1 SV=2	S	Function unknown	LRR receptor-like kinase [Medicago truncatula]
Medtr1g027050.JCVIMt4.0v1	c90930.graph_c0	1.34948e-08	-2.88848	down	--	--	Molecular Function: protein serine/threonine kinase activity (GO:0004674);; Molecular Function: ATP binding (GO:0005524);; Biological Process: protein phosphorylation (GO:0006468);; Molecular Function: polysaccharide binding (GO:0030247);;	K04733|1.64299e-82|mtr:MTR_1g027050|K04733 interleukin-1 receptor-associated kinase 4 [EC:2.7.11.1] | (RefSeq) stress-induced receptor-like kinase	[T]	Signal transduction mechanisms	Protein tyrosine kinase	Rust resistance kinase Lr10 OS=Triticum aestivum OX=4565 GN=LRK10 PE=2 SV=1	--	--	stress-induced receptor-like kinase [Medicago truncatula]
Medtr8g092340.JCVIMt4.0v1	c85990.graph_c0	7.2238e-19	-2.87917	down	--	--	Cellular Component: integral component of membrane (GO:0016021);;	--	--	--	--	--	--	--	transmembrane protein, putative [Medicago truncatula]
Medtr2g059240.JCVIMt4.0v1	c101543.graph_c0	5.47116e-21	-2.87741	down	[G]	Carbohydrate transport and metabolism	--	--	[GC]	--	UDP-glucoronosyl and UDP-glucosyl transferase	UDP-glycosyltransferase 89B1 OS=Arabidopsis thaliana OX=3702 GN=UGT89B1 PE=2 SV=2	S	Function unknown	UDP-glucosyltransferase family protein [Medicago truncatula]
Medtr1g043350.JCVIMt4.0v1	c88510.graph_c0	3.04523e-48	-2.87026	down	--	--	Molecular Function: DNA binding (GO:0003677);; Molecular Function: transcription factor activity, sequence-specific DNA binding (GO:0003700);; Cellular Component: nucleus (GO:0005634);; Biological Process: regulation of transcription, DNA-templated (GO:0006355);;	K14516|6.39063e-103|mtr:MTR_1g043350|K14516 ethylene-responsive transcription factor 1 | (RefSeq) ethylene-responsive transcription factor 1B	--	--	AP2 domain	Ethylene-responsive transcription factor 1B OS=Arabidopsis thaliana OX=3702 GN=ERF1B PE=1 SV=2	K	Transcription	ethylene-responsive transcription factor 1B [Medicago truncatula]
Medtr5g032910.JCVIMt4.0v1	c96864.graph_c0	5.52495e-14	-2.85151	down	[K]	Transcription	--	--	[R]	General function prediction only	Leucine rich repeat;; Leucine Rich repeats (2 copies);; Leucine rich repeat;; Leucine Rich repeats (2 copies);; Leucine Rich Repeat	Plant intracellular Ras-group-related LRR protein 3 OS=Arabidopsis thaliana OX=3702 GN=PIRL3 PE=2 SV=1	S	Function unknown	plant intracellular ras-group-related LRR protein [Medicago truncatula]
Medtr1g083290.JCVIMt4.0v1	c83169.graph_c2	1.67944e-06	-2.85141	down	--	--	--	K13447|2.93069e-73|mtr:MTR_1g083290|K13447 respiratory burst oxidase [EC:1.6.3.- 1.11.1.-] | (RefSeq) respiratory burst oxidase-like protein	[PQ]	--	Respiratory burst NADPH oxidase	Respiratory burst oxidase homolog protein B OS=Solanum tuberosum OX=4113 GN=RBOHB PE=1 SV=1	U	Intracellular trafficking, secretion, and vesicular transport	respiratory burst oxidase-like protein [Medicago truncatula]
Medtr3g008160.JCVIMt4.0v1	c98499.graph_c1	5.60865e-06	-2.83422	down	[G]	Carbohydrate transport and metabolism	--	--	[R]	General function prediction only	Sugar (and other) transporter	Hexose carrier protein HEX6 OS=Ricinus communis OX=3988 GN=HEX6 PE=2 SV=1	G	Carbohydrate transport and metabolism	sugar porter (SP) family MFS transporter [Medicago truncatula]
Medtr0077s0060.JCVIMt4.0v1	c86641.graph_c0	1.95249e-06	-2.81162	down	--	--	--	--	[D]	Cell cycle control, cell division, chromosome partitioning	Helitron helicase-like domain at N-terminus	--	S	Function unknown	ATP-dependent DNA helicase PIF1, partial [Trifolium pratense]
Medtr8g105190.JCVIMt4.0v1	c72001.graph_c0	1.67836e-07	-2.8096	down	--	--	--	--	--	--	--	--	--	--	hypothetical protein MTR_8g105190 [Medicago truncatula]
Medtr2g102267.JCVIMt4.0v1	c91591.graph_c0	5.65346e-35	-2.80838	down	[K]	Transcription	Biological Process: intracellular protein transport (GO:0006886);; Biological Process: ER to Golgi vesicle-mediated transport (GO:0006888);; Biological Process: retrograde vesicle-mediated transport, Golgi to ER (GO:0006890);; Biological Process: intra-Golgi vesicle-mediated transport (GO:0006891);; Cellular Component: COPI vesicle coat (GO:0030126);;	K17302|0|mtr:MTR_2g102267|K17302 coatomer subunit beta' | (RefSeq) coatomer subunit beta-like protein	[U]	Intracellular trafficking, secretion, and vesicular transport	WD domain, G-beta repeat;; Anaphase-promoting complex subunit 4 WD40 domain;; Nucleoporin Nup120/160	Coatomer subunit beta&apos;-1 OS=Arabidopsis thaliana OX=3702 GN=At1g79990 PE=2 SV=2	S	Function unknown	coatomer subunit beta-like protein [Medicago truncatula]
Medtr2g035850.JCVIMt4.0v1	c93757.graph_c0	8.00729e-07	-2.79829	down	--	--	--	--	--	--	VQ motif	--	S	Function unknown	unknown [Medicago truncatula]
Medtr7g065290.JCVIMt4.0v1	c105457.graph_c0	5.91278e-44	-2.79585	down	--	--	--	K00799|2.87276e-12|mtr:MTR_7g065265|K00799 glutathione S-transferase [EC:2.5.1.18] | (RefSeq) glutathione S-transferase, amino-terminal domain protein	--	--	--	Probable glutathione S-transferase OS=Glycine max OX=3847 GN=HSP26-A PE=2 SV=1	O	Posttranslational modification, protein turnover, chaperones	glutathione S-transferase, amino-terminal domain protein [Medicago truncatula]
Medtr4g033205.JCVIMt4.0v1	c58092.graph_c0	3.96938e-09	-2.78604	down	--	--	Molecular Function: zinc ion binding (GO:0008270);; Molecular Function: oxidoreductase activity (GO:0016491);; Biological Process: oxidation-reduction process (GO:0055114);;	--	[CR]	--	Zinc-binding dehydrogenase	Chloroplast envelope quinone oxidoreductase homolog OS=Arabidopsis thaliana OX=3702 GN=CEQORH PE=1 SV=1	C	Energy production and conversion	quinone-oxidoreductase-like protein [Medicago truncatula]
Medtr5g075220.JCVIMt4.0v1	c102289.graph_c1	1.94278e-128	-2.78524	down	[T]	Signal transduction mechanisms	Molecular Function: protein serine/threonine kinase activity (GO:0004674);; Molecular Function: ATP binding (GO:0005524);; Cellular Component: cytosol (GO:0005829);; Biological Process: protein phosphorylation (GO:0006468);; Biological Process: intracellular signal transduction (GO:0035556);;	K08867|0|mtr:MTR_5g075220|K08867 WNK lysine deficient protein kinase [EC:2.7.11.1] | (RefSeq) WNK kinase	[R]	General function prediction only	MATH domain;; Protein tyrosine kinase	Probable serine/threonine-protein kinase WNK4 OS=Arabidopsis thaliana OX=3702 GN=WNK4 PE=1 SV=1	T	Signal transduction mechanisms	WNK kinase [Medicago truncatula]
Medtr4g094275.JCVIMt4.0v1	c91624.graph_c0	1.97381e-05	-2.78067	down	[O]	Posttranslational modification, protein turnover, chaperones	--	--	[O]	Posttranslational modification, protein turnover, chaperones	DnaJ domain	Chaperone protein dnaJ 20, chloroplastic OS=Arabidopsis thaliana OX=3702 GN=ATJ20 PE=1 SV=2	O	Posttranslational modification, protein turnover, chaperones	chaperone DnaJ domain protein [Medicago truncatula]
Medtr6g023460.JCVIMt4.0v1	c88327.graph_c0	3.91505e-14	-2.77129	down	[T]	Signal transduction mechanisms	Molecular Function: calcium ion binding (GO:0005509);;	K13448|2.90495e-69|mtr:MTR_6g023460|K13448 calcium-binding protein CML | (RefSeq) EF hand calcium-binding family protein	[T]	Signal transduction mechanisms	EF-hand domain pair;; EF-hand domain pair;; EF hand;; EF-hand domain;; EF hand	Putative calcium-binding protein CML19 OS=Oryza sativa subsp. japonica OX=39947 GN=CML19 PE=3 SV=1	DTZ	--	EF hand calcium-binding family protein [Medicago truncatula]
Medtr7g081150.JCVIMt4.0v1	c100991.graph_c0	4.12037e-52	-2.76593	down	--	--	--	--	--	--	--	--	--	--	transmembrane protein, putative [Medicago truncatula]
Medtr2g035170.JCVIMt4.0v1	c76967.graph_c0	5.72675e-17	-2.7655	down	--	--	Biological Process: defense response (GO:0006952);; Biological Process: response to biotic stimulus (GO:0009607);;	--	--	--	Pathogenesis-related protein Bet v I family	Class-10 pathogenesis-related protein 1 OS=Medicago truncatula OX=3880 GN=PR10-1 PE=2 SV=1	--	--	disease-resistance response protein [Medicago truncatula]
Medtr2g010600.JCVIMt4.0v1	c86799.graph_c0	0.000190872	-2.75102	down	[S]	Function unknown	Cellular Component: extracellular region (GO:0005576);;	K13449|2.24646e-103|mtr:MTR_2g010600|K13449 pathogenesis-related protein 1 | (RefSeq) CAP, cysteine-rich secretory protein, antigen 5	[S]	Function unknown	Cysteine-rich secretory protein family	Pathogenesis-related protein 1 OS=Arabidopsis thaliana OX=3702 GN=PRB1 PE=2 SV=1	S	Function unknown	CAP, cysteine-rich secretory protein, antigen 5 [Medicago truncatula]
Medtr5g032960.JCVIMt4.0v1	c103726.graph_c0	5.21795e-105	-2.74063	down	--	--	--	--	--	--	PB1 domain	--	S	Function unknown	PB1 domain protein [Medicago truncatula]
Medtr5g063200.JCVIMt4.0v1	c103687.graph_c1	5.63577e-36	-2.73515	down	[R]	General function prediction only	Cellular Component: cell (GO:0005623);; Biological Process: cell redox homeostasis (GO:0045454);;	K09527|0|mtr:MTR_5g063200|K09527 DnaJ homolog subfamily C member 7 | (RefSeq) inactive TPR repeat thioredoxin TTL3-like protein	[R]	General function prediction only	Tetratricopeptide repeat;; Tetratricopeptide repeat;; TPR repeat;; Tetratricopeptide repeat;; Tetratricopeptide repeat;; Tetratricopeptide repeat;; Tetratricopeptide repeat;; Tetratricopeptide repeat;; Tetratricopeptide repeat;; Tetratricopeptide repeat;; Tetratricopeptide repeat;; Anaphase-promoting complex, cyclosome, subunit 3;; Thioredoxin;; Tetratricopeptide repeat;; Bacterial transcriptiona…	Inactive TPR repeat-containing thioredoxin TTL3 OS=Arabidopsis thaliana OX=3702 GN=TTL3 PE=1 SV=2	O	Posttranslational modification, protein turnover, chaperones	inactive TPR repeat thioredoxin TTL3-like protein [Medicago truncatula]
Medtr2g068760.JCVIMt4.0v1	c82347.graph_c0	7.53304e-06	-2.72985	down	--	--	--	--	--	--	Lateral organ boundaries (LOB) domain	LOB domain-containing protein 4 OS=Arabidopsis thaliana OX=3702 GN=LBD4 PE=1 SV=1	S	Function unknown	unknown [Medicago truncatula]
Medtr2g018670.JCVIMt4.0v1	c85568.graph_c0	2.46374e-19	-2.70794	down	--	--	--	--	--	--	--	--	S	Function unknown	hypothetical protein MTR_2g018670 [Medicago truncatula]
Medtr2g014200.JCVIMt4.0v1	c105456.graph_c1	8.64969e-28	-2.70386	down	--	--	--	--	--	--	--	Squamosa promoter-binding protein 2 OS=Antirrhinum majus OX=4151 GN=SBP2 PE=2 SV=1	K	Transcription	PREDICTED: squamosa promoter-binding-like protein 3 [Ricinus communis]
Medtr5g090740.JCVIMt4.0v1	c96975.graph_c0	2.54444e-46	-2.70247	down	--	--	--	--	--	--	AAA domain;; ATPase family associated with various cellular activities (AAA)	--	S	Function unknown	AAA domain protein [Medicago truncatula]
Medtr4g080320.JCVIMt4.0v1	c95872.graph_c1	1.90187e-10	-2.69952	down	--	--	--	--	--	--	NB-ARC domain	Disease resistance protein RPP5 OS=Arabidopsis thaliana OX=3702 GN=RPP5 PE=1 SV=1	S	Function unknown	NBS-LRR-Toll resistance gene analog protein, partial [Medicago sativa]
Medtr2g023390.JCVIMt4.0v1	c84287.graph_c0	5.33469e-07	-2.69803	down	--	--	--	--	--	--	Senescence regulator	--	--	--	senescence regulator [Medicago truncatula]
Medtr2g070460.JCVIMt4.0v1	c99766.graph_c0	4.34543e-63	-2.69428	down	[Q]	Secondary metabolites biosynthesis, transport and catabolism	--	K09840|0|mtr:MTR_2g070460|K09840 9-cis-epoxycarotenoid dioxygenase [EC:1.13.11.51] | (RefSeq) 9-cis-epoxycarotenoid dioxygenase	[Q]	Secondary metabolites biosynthesis, transport and catabolism	Retinal pigment epithelial membrane protein	9-cis-epoxycarotenoid dioxygenase NCED1, chloroplastic OS=Phaseolus vulgaris OX=3885 GN=NCED1 PE=2 SV=1	Q	Secondary metabolites biosynthesis, transport and catabolism	9-cis-epoxycarotenoid dioxygenase [Medicago truncatula]
Medtr1g060550.JCVIMt4.0v1	c94020.graph_c0	1.22464e-44	-2.69095	down	[QV]	Secondary metabolites biosynthesis, transport and catabolism ;; Defense mechanisms	--	--	[QI]	--	Cytochrome P450;; Cytochrome P450	Cytochrome P450 94C1 OS=Arabidopsis thaliana OX=3702 GN=CYP94C1 PE=1 SV=1	Q	Secondary metabolites biosynthesis, transport and catabolism	cytochrome P450 family 94 protein [Medicago truncatula]
Medtr7g082530.JCVIMt4.0v1	c102720.graph_c2	4.59606e-13	-2.67279	down	[T]	Signal transduction mechanisms	--	K04733|0|mtr:MTR_7g082530|K04733 interleukin-1 receptor-associated kinase 4 [EC:2.7.11.1] | (RefSeq) wall associated kinase-like protein	[T]	Signal transduction mechanisms	Protein kinase domain;; Protein tyrosine kinase;; Wall-associated receptor kinase C-terminal;; Wall-associated receptor kinase galacturonan-binding	LEAF RUST 10 DISEASE-RESISTANCE LOCUS RECEPTOR-LIKE PROTEIN KINASE-like 1.4 OS=Arabidopsis thaliana OX=3702 GN=LRK10L-1.4 PE=2 SV=2	T	Signal transduction mechanisms	wall associated kinase-like protein [Medicago truncatula]
Medtr3g081580.JCVIMt4.0v1	c101315.graph_c0	2.71544e-41	-2.6685	down	--	--	--	K14709|1.57826e-132|mtr:MTR_3g081580|K14709 solute carrier family 39 (zinc transporter), member 1/2/3 | (RefSeq) ZIP zinc/iron transport family protein	[P]	Inorganic ion transport and metabolism	ZIP Zinc transporter;; ZIP Zinc transporter	Zinc transporter 1 OS=Arabidopsis thaliana OX=3702 GN=ZIP1 PE=2 SV=1	P	Inorganic ion transport and metabolism	unknown [Medicago truncatula]
Medtr7g079720.JCVIMt4.0v1	c91067.graph_c0	3.26749e-17	-2.66506	down	[R]	General function prediction only	Cellular Component: endoplasmic reticulum (GO:0005783);; Cellular Component: plasma membrane (GO:0005886);; Biological Process: pollen development (GO:0009555);; Biological Process: auxin polar transport (GO:0009926);; Biological Process: auxin homeostasis (GO:0010252);; Biological Process: auxin efflux (GO:0010315);; Molecular Function: auxin efflux transmembrane transporter activity (GO:0010329…	K13947|0|mtr:MTR_7g079720|K13947 auxin efflux carrier family | (RefSeq) auxin efflux carrier family transporter	--	--	Membrane transport protein	Auxin efflux carrier component 5 OS=Arabidopsis thaliana OX=3702 GN=PIN5 PE=2 SV=2	U	Intracellular trafficking, secretion, and vesicular transport	auxin efflux carrier family transporter [Medicago truncatula]
Medtr6g071475.JCVIMt4.0v1	c96489.graph_c0	2.92242e-34	-2.65618	down	[I]	Lipid transport and metabolism	Biological Process: lipid metabolic process (GO:0006629);; Cellular Component: integral component of membrane (GO:0016021);; Molecular Function: acylglycerol lipase activity (GO:0047372);;	K01054|0|mtr:MTR_6g071475|K01054 acylglycerol lipase [EC:3.1.1.23] | (RefSeq) alpha/beta hydrolase family protein	[I]	Lipid transport and metabolism	Serine aminopeptidase, S33;; Serine aminopeptidase, S33	Caffeoylshikimate esterase OS=Arabidopsis thaliana OX=3702 GN=CSE PE=1 SV=1	I	Lipid transport and metabolism	alpha/beta hydrolase family protein [Medicago truncatula]
Medtr7g113280.JCVIMt4.0v1	c96581.graph_c0	6.43549e-08	-2.65589	down	--	--	Molecular Function: DNA binding (GO:0003677);;	--	--	--	--	--	S	Function unknown	homeodomain transcription factor superfamily protein, putative [Medicago truncatula]
Medtr4g102470.JCVIMt4.0v1	c76090.graph_c0	3.3069e-12	-2.65533	down	--	--	--	--	--	--	Hemopexin	Albumin-2 OS=Pisum sativum OX=3888 PE=2 SV=1	S	Function unknown	PREDICTED: albumin-2-like [Cicer arietinum]
Medtr1g054880.JCVIMt4.0v1	c93557.graph_c0	1.36975e-09	-2.65187	down	[GI]	Carbohydrate transport and metabolism ;; Lipid transport and metabolism	Cellular Component: cell wall (GO:0005618);; Molecular Function: pectinesterase activity (GO:0030599);; Biological Process: cell wall modification (GO:0042545);; Biological Process: negative regulation of catalytic activity (GO:0043086);; Molecular Function: aspartyl esterase activity (GO:0045330);; Biological Process: pectin catabolic process (GO:0045490);; Molecular Function: pectinesterase inh…	K01051|0|mtr:MTR_1g054880|K01051 pectinesterase [EC:3.1.1.11] | (RefSeq) pectinesterase/pectinesterase inhibitor	--	--	Pectinesterase	Probable pectinesterase/pectinesterase inhibitor 7 OS=Arabidopsis thaliana OX=3702 GN=PME7 PE=2 SV=1	G	Carbohydrate transport and metabolism	pectinesterase/pectinesterase inhibitor [Medicago truncatula]
Medtr4g098800.JCVIMt4.0v1	c92144.graph_c1	8.65375e-07	-2.65161	down	--	--	--	K14638|5.68099e-76|mtr:MTR_4g098800|K14638 solute carrier family 15 (peptide/histidine transporter), member 3/4 | (RefSeq) peptide transporter	[E]	Amino acid transport and metabolism	POT family	Protein NRT1/ PTR FAMILY 7.3 OS=Arabidopsis thaliana OX=3702 GN=NPF7.3 PE=1 SV=2	E	Amino acid transport and metabolism	peptide transporter [Medicago truncatula]
Medtr7g009510.JCVIMt4.0v1	c105843.graph_c0	9.24364e-47	-2.64192	down	[K]	Transcription	--	--	[R]	General function prediction only	Leucine rich repeat;; Leucine Rich repeats (2 copies);; Leucine Rich Repeat;; Leucine Rich repeat	Receptor-like protein 9DC3 OS=Solanum pimpinellifolium OX=4084 GN=9DC3 PE=3 SV=1	S	Function unknown	leucine-rich receptor-like kinase family protein, putative [Medicago truncatula]
Medtr5g007717.JCVIMt4.0v1	c96346.graph_c0	6.29085e-17	-2.64049	down	[Q]	Secondary metabolites biosynthesis, transport and catabolism	--	K00660|1.26171e-85|mtr:MTR_5g007717|K00660 chalcone synthase [EC:2.3.1.74] | (RefSeq) chalcone and stilbene synthase family protein	--	--	Chalcone and stilbene synthases, N-terminal domain;; Chalcone and stilbene synthases, N-terminal domain	Chalcone synthase 4 (Fragment) OS=Trifolium subterraneum OX=3900 GN=CHS4 PE=2 SV=1	Q	Secondary metabolites biosynthesis, transport and catabolism	chalcone synthase 3, partial [Astragalus mongholicus]
Medtr4g095050.JCVIMt4.0v1	c100908.graph_c0	2.77391e-24	-2.64002	down	[QV]	Secondary metabolites biosynthesis, transport and catabolism ;; Defense mechanisms	Molecular Function: monooxygenase activity (GO:0004497);; Molecular Function: iron ion binding (GO:0005506);; Cellular Component: integral component of membrane (GO:0016021);; Molecular Function: oxidoreductase activity, acting on paired donors, with incorporation or reduction of molecular oxygen (GO:0016705);; Molecular Function: heme binding (GO:0020037);; Biological Process: oxidation-reductio…	--	[Q]	Secondary metabolites biosynthesis, transport and catabolism	Cytochrome P450	Cytochrome P450 81E8 OS=Medicago truncatula OX=3880 GN=CYP81E8 PE=2 SV=1	Q	Secondary metabolites biosynthesis, transport and catabolism	cytochrome P450 family protein [Medicago truncatula]
Medtr1g027050.JCVIMt4.0v1	c104182.graph_c0	7.96787e-16	-2.63354	down	--	--	Molecular Function: protein serine/threonine kinase activity (GO:0004674);; Molecular Function: ATP binding (GO:0005524);; Biological Process: protein phosphorylation (GO:0006468);; Molecular Function: polysaccharide binding (GO:0030247);;	K04733|0|mtr:MTR_1g027050|K04733 interleukin-1 receptor-associated kinase 4 [EC:2.7.11.1] | (RefSeq) stress-induced receptor-like kinase	--	--	--	--	--	--	stress-induced receptor-like kinase [Medicago truncatula]
Medtr7g011010.JCVIMt4.0v1	c93731.graph_c0	9.00089e-25	-2.62992	down	--	--	Molecular Function: calcium ion binding (GO:0005509);;	--	[T]	Signal transduction mechanisms	EF hand;; EF-hand domain;; EF hand;; EF-hand domain pair;; EF-hand domain pair;; Secreted protein acidic and rich in cysteine Ca binding region	Probable calcium-binding protein CML45 OS=Arabidopsis thaliana OX=3702 GN=CML45 PE=1 SV=1	DTZ	--	EF hand calcium-binding family protein [Medicago truncatula]
Medtr8g465990.JCVIMt4.0v1	c90250.graph_c1	2.83732e-06	-2.62191	down	--	--	--	--	--	--	D-mannose binding lectin;; S-locus glycoprotein domain;; PAN-like domain	G-type lectin S-receptor-like serine/threonine-protein kinase At4g27290 OS=Arabidopsis thaliana OX=3702 GN=At4g27290 PE=3 SV=4	T	Signal transduction mechanisms	S-locus lectin kinase family protein [Medicago truncatula]
Medtr1g101250.JCVIMt4.0v1	c77117.graph_c0	1.73134e-15	-2.62023	down	[K]	Transcription	Cellular Component: integral component of membrane (GO:0016021);; Molecular Function: kinase activity (GO:0016301);; Biological Process: phosphorylation (GO:0016310);;	--	[R]	General function prediction only	Leucine rich repeat;; Leucine Rich repeats (2 copies);; Leucine Rich Repeat;; Leucine Rich repeat	Receptor-like protein EIX2 OS=Solanum lycopersicum OX=4081 GN=EIX2 PE=1 SV=2	S	Function unknown	LRR receptor-like kinase [Medicago truncatula]
Medtr1g043410.JCVIMt4.0v1	c90211.graph_c0	2.34646e-06	-2.6155	down	--	--	Molecular Function: zinc ion binding (GO:0008270);; Cellular Component: integral component of membrane (GO:0016021);;	--	[O]	Posttranslational modification, protein turnover, chaperones	Ring finger domain;; RING-H2 zinc finger domain;; RING-like zinc finger;; Zinc finger, C3HC4 type (RING finger);; Zinc finger, C3HC4 type (RING finger);; Anaphase-promoting complex subunit 11 RING-H2 finger	RING-H2 finger protein ATL1 OS=Arabidopsis thaliana OX=3702 GN=ATL1 PE=2 SV=1	O	Posttranslational modification, protein turnover, chaperones	RING-H2 zinc finger protein [Medicago truncatula]
Medtr4g094340.JCVIMt4.0v1	c95234.graph_c0	3.86355e-08	-2.60933	down	--	--	Cellular Component: plasma membrane (GO:0005886);; Cellular Component: integral component of membrane (GO:0016021);; Molecular Function: transmembrane transporter activity (GO:0022857);; Biological Process: transmembrane transport (GO:0055085);;	--	--	--	EamA-like transporter family	WAT1-related protein At1g25270 OS=Arabidopsis thaliana OX=3702 GN=At1g25270 PE=2 SV=1	S	Function unknown	auxin-induced 5NG4-like protein [Medicago truncatula]
Medtr4g051622.JCVIMt4.0v1	c85304.graph_c0	1.18313e-27	-2.60659	down	[C]	Energy production and conversion	Molecular Function: oxidoreductase activity (GO:0016491);; Biological Process: oxidation-reduction process (GO:0055114);;	--	[C]	Energy production and conversion	Pyridine nucleotide-disulphide oxidoreductase;; Pyridine nucleotide-disulphide oxidoreductase;; Pyridine nucleotide-disulphide oxidoreductase;; FAD-NAD(P)-binding;; FAD dependent oxidoreductase;; Lycopene cyclase protein;; L-lysine 6-monooxygenase (NADPH-requiring);; HI0933-like protein;; Putative NAD(P)-binding;; NAD(P)-binding Rossmann-like domain;; FAD binding domain;; Alanine dehydrogenase/PN…	Alternative NAD(P)H-ubiquinone oxidoreductase C1, chloroplastic/mitochondrial OS=Arabidopsis thaliana OX=3702 GN=NDC1 PE=1 SV=2	S	Function unknown	pyridine nucleotide-disulfide oxidoreductase family protein [Medicago truncatula]
Medtr5g011280.JCVIMt4.0v1	c98903.graph_c0	0.000117415	-2.6059	down	[M]	Cell wall/membrane/envelope biogenesis	Molecular Function: serine-type endopeptidase activity (GO:0004252);; Cellular Component: cell wall (GO:0005618);; Biological Process: proteolysis (GO:0006508);;	--	--	--	Subtilase family;; Peptidase inhibitor I9;; PA domain	Subtilisin-like protease SBT1.4 OS=Arabidopsis thaliana OX=3702 GN=SBT1.4 PE=2 SV=1	O	Posttranslational modification, protein turnover, chaperones	subtilisin-like serine protease [Medicago truncatula]
Medtr7g117540.JCVIMt4.0v1	c82314.graph_c0	2.28743e-09	-2.6052	down	--	--	Molecular Function: zinc ion binding (GO:0008270);; Cellular Component: integral component of membrane (GO:0016021);;	--	[O]	Posttranslational modification, protein turnover, chaperones	Ring finger domain;; RING-like zinc finger;; RING-H2 zinc finger domain;; Zinc finger, C3HC4 type (RING finger);; Anaphase-promoting complex subunit 11 RING-H2 finger;; Zinc finger, C3HC4 type (RING finger)	RING-H2 finger protein ATL60 OS=Arabidopsis thaliana OX=3702 GN=ATL60 PE=2 SV=1	O	Posttranslational modification, protein turnover, chaperones	anaphase-promoting complex subunit 11 RING-H2 finger protein [Medicago truncatula]
Medtr7g010710.JCVIMt4.0v1	c102837.graph_c0	8.20196e-32	-2.60347	down	--	--	--	K14173|7.93179e-153|mtr:MTR_7g010710|K14173 alpha-farnesene synthase [EC:4.2.3.46] | (RefSeq) (E)-beta-ocimene/myrcene synthase	--	--	Terpene synthase, N-terminal domain;; Terpene synthase family, metal binding domain;; Terpene synthase family, metal binding domain	(E,E)-alpha-farnesene synthase OS=Malus domestica OX=3750 GN=AFS1 PE=1 SV=2	O	Posttranslational modification, protein turnover, chaperones	(E)-beta-ocimene/myrcene synthase [Medicago truncatula]
Medtr5g075650.JCVIMt4.0v1	c82366.graph_c0	1.16828e-07	-2.60239	down	--	--	Molecular Function: protein serine/threonine kinase activity (GO:0004674);; Molecular Function: ATP binding (GO:0005524);; Biological Process: protein phosphorylation (GO:0006468);; Cellular Component: integral component of membrane (GO:0016021);;	--	--	--	--	Probable LRR receptor-like serine/threonine-protein kinase At1g06840 OS=Arabidopsis thaliana OX=3702 GN=At1g06840 PE=2 SV=2	S	Function unknown	LRR receptor-like kinase [Medicago truncatula]
Medtr1g101810.JCVIMt4.0v1	c95859.graph_c0	3.19579e-20	-2.59568	down	--	--	--	--	--	--	TCP family transcription factor	Transcription factor TCP19 OS=Arabidopsis thaliana OX=3702 GN=TCP19 PE=1 SV=1	K	Transcription	TCP family transcription factor [Medicago truncatula]
Medtr8g060850.JCVIMt4.0v1	c86010.graph_c1	2.6946e-53	-2.59321	down	--	--	--	--	--	--	--	Metallothionein-like protein type 3 OS=Musa acuminata OX=4641 PE=3 SV=1	S	Function unknown	metallothionein-like protein type 3 [Medicago truncatula]
Medtr7g075580.JCVIMt4.0v1	c103826.graph_c0	5.10002e-14	-2.59067	down	[QV]	Secondary metabolites biosynthesis, transport and catabolism ;; Defense mechanisms	--	--	[Q]	Secondary metabolites biosynthesis, transport and catabolism	Cytochrome P450	Geraniol 8-hydroxylase OS=Catharanthus roseus OX=4058 GN=CYP76B6 PE=1 SV=1	Q	Secondary metabolites biosynthesis, transport and catabolism	cytochrome P450 family protein [Medicago truncatula]
Medtr8g069800.JCVIMt4.0v1	c92122.graph_c0	2.40779e-44	-2.58621	down	--	--	--	--	--	--	--	F-box/kelch-repeat protein At1g23390 OS=Arabidopsis thaliana OX=3702 GN=At1g23390 PE=2 SV=1	S	Function unknown	F-box/kelch-repeat plant protein [Medicago truncatula]
Medtr7g015510.JCVIMt4.0v1	c75003.graph_c0	2.10683e-05	-2.58299	down	--	--	Molecular Function: protein serine/threonine kinase activity (GO:0004674);; Molecular Function: ATP binding (GO:0005524);; Biological Process: protein phosphorylation (GO:0006468);; Cellular Component: integral component of membrane (GO:0016021);;	K04733|7.27582e-41|mtr:MTR_7g015510|K04733 interleukin-1 receptor-associated kinase 4 [EC:2.7.11.1] | (RefSeq) feronia receptor-like kinase	--	--	--	--	--	--	feronia receptor-like kinase [Medicago truncatula]
Medtr5g023240.JCVIMt4.0v1	c95655.graph_c0	1.16816e-38	-2.58103	down	--	--	Biological Process: amino acid transmembrane transport (GO:0003333);; Molecular Function: amino acid transmembrane transporter activity (GO:0015171);; Cellular Component: integral component of membrane (GO:0016021);;	--	[E]	Amino acid transport and metabolism	Transmembrane amino acid transporter protein	Lysine histidine transporter-like 8 OS=Arabidopsis thaliana OX=3702 GN=AATL1 PE=1 SV=1	E	Amino acid transport and metabolism	transmembrane amino acid transporter family protein [Medicago truncatula]
Medtr6g084940.JCVIMt4.0v1	c91353.graph_c0	4.38104e-41	-2.57488	down	--	--	--	--	--	--	--	Protein PLANT CADMIUM RESISTANCE 12 OS=Arabidopsis thaliana OX=3702 GN=PCR12 PE=2 SV=2	S	Function unknown	PLAC8 family protein [Medicago truncatula]
Medtr1g101680.JCVIMt4.0v1	c60728.graph_c0	1.4006e-23	-2.57401	down	--	--	Cellular Component: integral component of membrane (GO:0016021);;	--	--	--	LysM domain	--	S	Function unknown	peptidoglycan-binding LysM domain protein [Medicago truncatula]
--	c98647.graph_c0	7.60488e-06	-2.57305	down	--	--	--	--	--	--	--	Uncharacterized membrane protein At3g27390 OS=Arabidopsis thaliana OX=3702 GN=At3g27390 PE=1 SV=2	S	Function unknown	PREDICTED: uncharacterized membrane protein At3g27390 [Cicer arietinum]
Medtr8g096920.JCVIMt4.0v1	c101172.graph_c1	0.000390494	-2.56452	down	--	--	--	--	--	--	Thaumatin family	Thaumatin-like protein OS=Oryza sativa subsp. japonica OX=39947 GN=Os12g0628600 PE=1 SV=1	S	Function unknown	pathogenesis-related thaumatin family protein [Medicago truncatula]
Medtr3g064740.JCVIMt4.0v1	c98729.graph_c0	2.66177e-46	-2.5581	down	[E]	Amino acid transport and metabolism	--	K01580|0|mtr:MTR_3g064740|K01580 glutamate decarboxylase [EC:4.1.1.15] | (RefSeq) glutamate decarboxylase	[E]	Amino acid transport and metabolism	Pyridoxal-dependent decarboxylase conserved domain;; Aminotransferase class-V	Glutamate decarboxylase 1 OS=Arabidopsis thaliana OX=3702 GN=GAD1 PE=1 SV=2	E	Amino acid transport and metabolism	glutamate decarboxylase [Medicago truncatula]
Medtr8g016440.JCVIMt4.0v1	c103715.graph_c2	1.27604e-05	-2.55664	down	--	--	--	--	--	--	--	--	--	--	disease resistance protein (TIR-NBS-LRR class), putative [Medicago truncatula]
Medtr2g034360.JCVIMt4.0v1	c71528.graph_c0	5.38505e-27	-2.55318	down	--	--	--	--	--	--	--	--	--	--	hypothetical protein MTR_2g034360 [Medicago truncatula]
Medtr3g013980.JCVIMt4.0v1	c91114.graph_c0	3.54075e-08	-2.5371	down	--	--	--	--	--	--	VQ motif	Sigma factor binding protein 2, chloroplastic OS=Arabidopsis thaliana OX=3702 GN=SIB2 PE=1 SV=1	S	Function unknown	unknown [Medicago truncatula]
Medtr4g048000.JCVIMt4.0v1	c93989.graph_c1	1.06754e-46	-2.53333	down	[V]	Defense mechanisms	--	K03327|4.12834e-111|mtr:MTR_4g048000|K03327 multidrug resistance protein, MATE family | (RefSeq) MATE efflux family protein	[R]	General function prediction only	MatE	Protein DETOXIFICATION 40 OS=Arabidopsis thaliana OX=3702 GN=DTX40 PE=1 SV=1	V	Defense mechanisms	MATE efflux family protein [Medicago truncatula]
Medtr1g012470.JCVIMt4.0v1	c77471.graph_c0	8.58817e-12	-2.53001	down	--	--	Molecular Function: DNA binding (GO:0003677);; Molecular Function: transcription factor activity, sequence-specific DNA binding (GO:0003700);; Cellular Component: nucleus (GO:0005634);; Biological Process: regulation of transcription, DNA-templated (GO:0006355);;	--	--	--	AP2 domain	Ethylene-responsive transcription factor WIN1 OS=Arabidopsis thaliana OX=3702 GN=WIN1 PE=2 SV=1	K	Transcription	ethylene response factor [Medicago truncatula]
Medtr5g069580.JCVIMt4.0v1	c97672.graph_c1	2.32086e-05	-2.52867	down	[K]	Transcription	--	--	[R]	General function prediction only	Leucine Rich repeats (2 copies);; Leucine Rich Repeat;; Leucine Rich repeat	Receptor-like protein EIX2 OS=Solanum lycopersicum OX=4081 GN=EIX2 PE=1 SV=2	S	Function unknown	LRR receptor-like kinase family protein [Medicago truncatula]
Medtr4g022850.JCVIMt4.0v1	c102849.graph_c0	8.16576e-18	-2.52215	down	[HC]	Coenzyme transport and metabolism ;; Energy production and conversion	--	K09838|0|mtr:MTR_4g022850|K09838 zeaxanthin epoxidase [EC:1.14.15.21] | (RefSeq) antheraxanthin epoxidase/zeaxanthin epoxidase	[CR]	--	FAD binding domain	Zeaxanthin epoxidase, chloroplastic OS=Oncidium hybrid cultivar OX=141207 GN=ZEP PE=2 SV=1	CH	--	antheraxanthin epoxidase/zeaxanthin epoxidase [Medicago truncatula]
Medtr1g026770.JCVIMt4.0v1	c102647.graph_c0	2.0249e-33	-2.51667	down	[E]	Amino acid transport and metabolism	--	K14638|0|mtr:MTR_1g026770|K14638 solute carrier family 15 (peptide/histidine transporter), member 3/4 | (RefSeq) peptide/nitrate transporter plant	[E]	Amino acid transport and metabolism	POT family;; Major Facilitator Superfamily	Protein NRT1/ PTR FAMILY 1.1 OS=Arabidopsis thaliana OX=3702 GN=NPF1.1 PE=1 SV=2	E	Amino acid transport and metabolism	peptide/nitrate transporter plant [Medicago truncatula]
Medtr5g032720.JCVIMt4.0v1	c103233.graph_c0	4.99841e-40	-2.51605	down	[V]	Defense mechanisms	Biological Process: drug transmembrane transport (GO:0006855);; Molecular Function: drug transmembrane transporter activity (GO:0015238);; Molecular Function: antiporter activity (GO:0015297);; Cellular Component: integral component of membrane (GO:0016021);;	K03327|0|mtr:MTR_5g032720|K03327 multidrug resistance protein, MATE family | (RefSeq) MATE efflux family protein	[R]	General function prediction only	MatE;; MatE	Protein DETOXIFICATION 27 OS=Arabidopsis thaliana OX=3702 GN=DTX27 PE=2 SV=1	V	Defense mechanisms	MATE efflux family protein [Medicago truncatula]
Medtr6g472110.JCVIMt4.0v1	c101137.graph_c0	2.36838e-05	-2.51569	down	--	--	--	--	--	--	Protein of unknown function (DUF1262)	--	S	Function unknown	DUF1262 family protein [Medicago truncatula]
Medtr3g012210.JCVIMt4.0v1	c105967.graph_c0	5.7375e-24	-2.51437	down	--	--	--	--	[R]	General function prediction only	Reverse transcriptase (RNA-dependent DNA polymerase);; Integrase core domain;; Retrotransposon gag protein;; Aspartyl protease	RNA-directed DNA polymerase homolog OS=Oenothera berteroana OX=3950 PE=4 SV=1	L	Replication, recombination and repair	PREDICTED: uncharacterized protein LOC109134684 [Beta vulgaris subsp. vulgaris]
Medtr5g068260.JCVIMt4.0v1	c101975.graph_c0	3.40535e-10	-2.50895	down	[R]	General function prediction only	Molecular Function: protein serine/threonine kinase activity (GO:0004674);; Molecular Function: ATP binding (GO:0005524);; Biological Process: protein phosphorylation (GO:0006468);; Cellular Component: integral component of membrane (GO:0016021);;	K04733|0|mtr:MTR_5g068260|K04733 interleukin-1 receptor-associated kinase 4 [EC:2.7.11.1] | (RefSeq) cysteine-rich receptor-kinase-like protein	--	--	Salt stress response/antifungal	Cysteine-rich receptor-like protein kinase 29 OS=Arabidopsis thaliana OX=3702 GN=CRK29 PE=2 SV=1	T	Signal transduction mechanisms	cysteine-rich receptor-kinase-like protein [Medicago truncatula]
Medtr7g112860.JCVIMt4.0v1	c98291.graph_c0	8.32834e-49	-2.49587	down	--	--	--	--	--	--	--	--	S	Function unknown	unknown [Medicago truncatula]
Medtr5g020800.JCVIMt4.0v1	c95744.graph_c1	9.53676e-17	-2.49502	down	[R]	General function prediction only	--	--	--	--	NmrA-like family;; NAD(P)H-binding;; NAD dependent epimerase/dehydratase family	Isoflavone reductase OS=Medicago sativa OX=3879 GN=IFR PE=1 SV=1	S	Function unknown	isoflavone reductase [Medicago sativa]
Medtr2g080010.JCVIMt4.0v1	c83297.graph_c1	7.37242e-31	-2.48797	down	--	--	Molecular Function: DNA binding (GO:0003677);; Cellular Component: nucleus (GO:0005634);; Biological Process: regulation of transcription, DNA-templated (GO:0006355);;	--	--	--	--	NAC transcription factor 56 OS=Arabidopsis thaliana OX=3702 GN=NAC056 PE=2 SV=1	K	Transcription	NAC transcription factor-like protein [Medicago truncatula]
Medtr6g022180.JCVIMt4.0v1	c95469.graph_c0	8.92467e-28	-2.48629	down	--	--	Cellular Component: vacuolar membrane (GO:0005774);; Molecular Function: L-cystine transmembrane transporter activity (GO:0015184);; Biological Process: L-cystine transport (GO:0015811);; Cellular Component: integral component of membrane (GO:0016021);;	K12386|1.7744e-63|mtr:MTR_6g022180|K12386 cystinosin | (RefSeq) cystinosin-like protein	[E]	Amino acid transport and metabolism	PQ loop repeat	Cystinosin homolog OS=Arabidopsis thaliana OX=3702 GN=At5g40670 PE=2 SV=1	U	Intracellular trafficking, secretion, and vesicular transport	cystinosin-like protein [Medicago truncatula]
Medtr1g091053.JCVIMt4.0v1	c60931.graph_c0	3.57406e-05	-2.48604	down	--	--	--	--	--	--	Reverse transcriptase-like	--	--	--	ribonuclease H [Trifolium pratense]
Medtr2g021150.JCVIMt4.0v1	c89198.graph_c0	1.5306e-26	-2.47766	down	--	--	--	--	--	--	F-box domain;; F-box-like	F-box/kelch-repeat protein At3g23880 OS=Arabidopsis thaliana OX=3702 GN=At3g23880 PE=2 SV=1	S	Function unknown	F-box protein interaction domain protein [Medicago truncatula]
Medtr1g070470.JCVIMt4.0v1	c89323.graph_c0	9.20111e-06	-2.47739	down	--	--	--	--	[E]	Amino acid transport and metabolism	Transmembrane amino acid transporter protein;; Transmembrane amino acid transporter protein	GABA transporter 1 OS=Arabidopsis thaliana OX=3702 GN=GAT1 PE=1 SV=1	E	Amino acid transport and metabolism	PREDICTED: GABA transporter 1-like isoform X1 [Cicer arietinum]
Medtr3g008160.JCVIMt4.0v1	c98499.graph_c0	7.9826e-20	-2.47305	down	[G]	Carbohydrate transport and metabolism	--	--	[R]	General function prediction only	Sugar (and other) transporter;; Sugar (and other) transporter	Hexose carrier protein HEX6 OS=Ricinus communis OX=3988 GN=HEX6 PE=2 SV=1	G	Carbohydrate transport and metabolism	sugar porter (SP) family MFS transporter [Medicago truncatula]
Medtr2g090675.JCVIMt4.0v1	c104027.graph_c1	6.8183e-73	-2.46708	down	--	--	--	--	--	--	Myb-like DNA-binding domain	Transcription activator GLK1 OS=Arabidopsis thaliana OX=3702 GN=GLK1 PE=1 SV=2	K	Transcription	transcription activator GLK1-like protein [Medicago truncatula]
Medtr7g009580.JCVIMt4.0v1	c103709.graph_c1	1.08618e-06	-2.46586	down	--	--	--	--	[R]	General function prediction only	Leucine rich repeat;; Leucine Rich repeats (2 copies);; Leucine Rich Repeat	Receptor-like protein 6 OS=Arabidopsis thaliana OX=3702 GN=RLP6 PE=3 SV=1	S	Function unknown	Leucine-rich repeat; Leucine-rich repeat, cysteine-containing type [Medicago truncatula]
Medtr4g101050.JCVIMt4.0v1	c100358.graph_c0	4.85402e-07	-2.46125	down	--	--	--	--	--	--	--	--	S	Function unknown	plant/MNJ7-17 protein, putative [Medicago truncatula]
Medtr8g467380.JCVIMt4.0v1	c104627.graph_c1	1.1606e-10	-2.4591	down	--	--	Molecular Function: structural constituent of ribosome (GO:0003735);; Cellular Component: ribosome (GO:0005840);; Biological Process: translation (GO:0006412);; Cellular Component: integral component of membrane (GO:0016021);;	--	--	--	--	--	S	Function unknown	transmembrane protein, putative [Medicago truncatula]
Medtr4g101260.JCVIMt4.0v1	c90935.graph_c0	3.09438e-07	-2.45458	down	--	--	--	--	--	--	Hydrophobic seed protein;; Protease inhibitor/seed storage/LTP family;; Probable lipid transfer	14 kDa proline-rich protein DC2.15 OS=Daucus carota OX=4039 PE=2 SV=1	S	Function unknown	Lipid transfer protein [Medicago truncatula]
Medtr3g049330.JCVIMt4.0v1	c101004.graph_c0	4.48413e-68	-2.45293	down	--	--	Cellular Component: Golgi apparatus (GO:0005794);; Molecular Function: O-acetyltransferase activity (GO:0016413);; Biological Process: cell wall organization or biogenesis (GO:0071554);;	--	--	--	GDSL/SGNH-like Acyl-Esterase family found in Pmr5 and Cas1p;; PMR5 N terminal Domain;; GDSL/SGNH-like Acyl-Esterase family found in Pmr5 and Cas1p	Protein trichome birefringence-like 43 OS=Arabidopsis thaliana OX=3702 GN=TBL43 PE=2 SV=1	S	Function unknown	Pmr5/Cas1p GDSL/SGNH-like acyl-esterase family protein [Medicago truncatula]
Medtr3g099490.JCVIMt4.0v1	c88891.graph_c0	4.36652e-12	-2.4484	down	--	--	--	--	--	--	Protein of unknown function (DUF740)	--	--	--	hypothetical protein MTR_3g099490 [Medicago truncatula]
Medtr4g107010.JCVIMt4.0v1	c93356.graph_c0	3.11798e-07	-2.44831	down	[T]	Signal transduction mechanisms	--	--	[S]	Function unknown	U-box domain;; Armadillo/beta-catenin-like repeat	U-box domain-containing protein 19 OS=Arabidopsis thaliana OX=3702 GN=PUB19 PE=2 SV=1	S	Function unknown	spotted leaf protein, putative [Medicago truncatula]
Medtr4g104700.JCVIMt4.0v1	c85988.graph_c0	1.199e-22	-2.44748	down	--	--	Biological Process: response to nitrate (GO:0010167);; Biological Process: nitrate transport (GO:0015706);; Cellular Component: integral component of membrane (GO:0016021);;	--	--	--	High-affinity nitrate transporter accessory	High-affinity nitrate transporter 3.2 OS=Arabidopsis thaliana OX=3702 GN=NRT3.2 PE=2 SV=1	P	Inorganic ion transport and metabolism	component of high affinity nitrate transporter [Medicago truncatula]
Medtr5g092810.JCVIMt4.0v1	c97690.graph_c2	3.93447e-17	-2.44712	down	--	--	--	K13412|9.08747e-29|mtr:MTR_5g092810|K13412 calcium-dependent protein kinase [EC:2.7.11.1] | (RefSeq) calcium-dependent kinase	[T]	Signal transduction mechanisms	--	Calcium-dependent protein kinase 21 OS=Arabidopsis thaliana OX=3702 GN=CPK21 PE=1 SV=1	T	Signal transduction mechanisms	calcium-dependent kinase [Medicago truncatula]
Medtr1g099280.JCVIMt4.0v1	c103775.graph_c1	6.67566e-18	-2.43953	down	--	--	--	K05666|2.26557e-52|mtr:MTR_1g099280|K05666 ATP-binding cassette, subfamily C (CFTR/MRP), member 2 | (RefSeq) ABC transporter-like family-protein	--	--	--	--	V	Defense mechanisms	ABC transporter-like family-protein [Medicago truncatula]
Medtr2g100340.JCVIMt4.0v1	c92998.graph_c0	6.38139e-22	-2.43248	down	--	--	--	K13248|9.95611e-66|mtr:MTR_2g100340|K13248 pyridoxal phosphate phosphatase PHOSPHO2 [EC:3.1.3.74] | (RefSeq) 2,3-diketo-5-methylthio-1-phosphopentane phosphatase	[R]	General function prediction only	Putative Phosphatase;; Putative Phosphatase	Inorganic pyrophosphatase 1 OS=Arabidopsis thaliana OX=3702 GN=PS2 PE=1 SV=1	S	Function unknown	2,3-diketo-5-methylthio-1-phosphopentane phosphatase [Medicago truncatula]
Medtr4g073040.JCVIMt4.0v1	c92495.graph_c0	1.30453e-14	-2.43234	down	--	--	Cellular Component: cytoplasm (GO:0005737);; Biological Process: metal ion transport (GO:0030001);; Molecular Function: transition metal ion binding (GO:0046914);; Biological Process: cellular transition metal ion homeostasis (GO:0046916);;	--	[P]	Inorganic ion transport and metabolism	Heavy-metal-associated domain	Heavy metal-associated isoprenylated plant protein 26 OS=Arabidopsis thaliana OX=3702 GN=HIPP26 PE=1 SV=1	S	Function unknown	heavy metal transport/detoxification superfamily protein [Medicago truncatula]
Medtr4g064420.JCVIMt4.0v1	c86292.graph_c0	3.73828e-08	-2.43052	down	[G]	Carbohydrate transport and metabolism	Cellular Component: integral component of membrane (GO:0016021);; Molecular Function: pectate lyase activity (GO:0030570);; Biological Process: pectin catabolic process (GO:0045490);; Molecular Function: metal ion binding (GO:0046872);;	K01728|1.88682e-161|mtr:MTR_3g030900|K01728 pectate lyase [EC:4.2.2.2] | (RefSeq) pectate lyase-like protein	--	--	Pectate lyase	Probable pectate lyase 16 OS=Arabidopsis thaliana OX=3702 GN=At4g22080 PE=2 SV=1	G	Carbohydrate transport and metabolism	pectate lyase-like protein [Medicago truncatula]
Medtr4g033205.JCVIMt4.0v1	c60896.graph_c0	5.67383e-08	-2.42906	down	[CR]	Energy production and conversion ;; General function prediction only	--	--	[CR]	--	Alcohol dehydrogenase GroES-like domain	Quinone-oxidoreductase homolog, chloroplastic OS=Spinacia oleracea OX=3562 GN=QOR PE=1 SV=1	C	Energy production and conversion	quinone-oxidoreductase-like protein [Medicago truncatula]
Medtr0036s0070.JCVIMt4.0v1	c84210.graph_c0	2.2026e-10	-2.42467	down	--	--	Molecular Function: aspartic-type endopeptidase activity (GO:0004190);; Biological Process: proteolysis (GO:0006508);; Biological Process: protein catabolic process (GO:0030163);;	--	[O]	Posttranslational modification, protein turnover, chaperones	Xylanase inhibitor N-terminal;; Eukaryotic aspartyl protease;; Xylanase inhibitor C-terminal	Aspartic proteinase CDR1 OS=Arabidopsis thaliana OX=3702 GN=CDR1 PE=1 SV=1	O	Posttranslational modification, protein turnover, chaperones	eukaryotic aspartyl protease family protein [Medicago truncatula]
Medtr1g007840.JCVIMt4.0v1	c98337.graph_c0	2.45152e-62	-2.41985	down	--	--	--	--	--	--	--	--	S	Function unknown	transmembrane protein, putative [Medicago truncatula]
Medtr8g494200.JCVIMt4.0v1	c102215.graph_c0	1.58978e-83	-2.40883	down	[I]	Lipid transport and metabolism	Biological Process: lipid metabolic process (GO:0006629);; Molecular Function: hydrolase activity (GO:0016787);;	--	--	--	Lipase (class 3)	Lipase-like PAD4 OS=Arabidopsis thaliana OX=3702 GN=PAD4 PE=1 SV=1	S	Function unknown	phytoalexin deficient protein [Medicago truncatula]
Medtr8g092320.JCVIMt4.0v1	c87980.graph_c0	5.11258e-19	-2.40757	down	--	--	--	--	--	--	--	--	S	Function unknown	hypothetical protein MTR_8g092320 [Medicago truncatula]
Medtr4g078350.JCVIMt4.0v1	c89885.graph_c0	1.38115e-06	-2.4068	down	--	--	Molecular Function: RNA polymerase II regulatory region sequence-specific DNA binding (GO:0000977);; Molecular Function: transcription factor activity, sequence-specific DNA binding (GO:0003700);; Biological Process: regulation of transcription from RNA polymerase II promoter (GO:0006357);; Molecular Function: protein dimerization activity (GO:0046983);; Cellular Component: RNA polymerase II tran…	--	--	--	Helix-loop-helix DNA-binding domain	Transcription factor bHLH162 OS=Arabidopsis thaliana OX=3702 GN=BHLH162 PE=1 SV=1	K	Transcription	helix loop helix DNA-binding domain protein [Medicago truncatula]
Medtr1g009030.JCVIMt4.0v1	c87940.graph_c0	7.00545e-08	-2.3965	down	[S]	Function unknown	Cellular Component: integral component of membrane (GO:0016021);;	--	--	--	Protein of unknown function, DUF599	--	S	Function unknown	unknown [Medicago truncatula]
Medtr4g060950.JCVIMt4.0v1	c86623.graph_c0	1.22699e-08	-2.39566	down	--	--	Molecular Function: carbamoyl-phosphate synthase (glutamine-hydrolyzing) activity (GO:0004088);;	--	--	--	Lateral organ boundaries (LOB) domain	LOB domain-containing protein 11 OS=Arabidopsis thaliana OX=3702 GN=LBD11 PE=2 SV=2	S	Function unknown	lateral organ boundaries (LOB) domain protein [Medicago truncatula]
Medtr2g036460.JCVIMt4.0v1	c104558.graph_c0	1.11987e-22	-2.39009	down	[T]	Signal transduction mechanisms	Molecular Function: protein serine/threonine kinase activity (GO:0004674);; Molecular Function: ATP binding (GO:0005524);; Biological Process: protein phosphorylation (GO:0006468);; Cellular Component: integral component of membrane (GO:0016021);;	--	--	--	Protein kinase domain;; Protein tyrosine kinase	LEAF RUST 10 DISEASE-RESISTANCE LOCUS RECEPTOR-LIKE PROTEIN KINASE-like 2.2 OS=Arabidopsis thaliana OX=3702 GN=LRK10L-2.2 PE=3 SV=2	T	Signal transduction mechanisms	Protein kinase [Medicago truncatula]
Medtr1g021070.JCVIMt4.0v1	c91530.graph_c0	9.43176e-09	-2.38985	down	--	--	--	--	--	--	Protein of unknown function (DUF1645)	--	S	Function unknown	DUF1645 family protein [Medicago truncatula]
Medtr1g104890.JCVIMt4.0v1	c96074.graph_c0	8.48151e-07	-2.38715	down	--	--	--	K04733|3.97611e-59|cam:101501682|K04733 interleukin-1 receptor-associated kinase 4 [EC:2.7.11.1] | (RefSeq) cysteine-rich receptor-like protein kinase 25	--	--	Protein tyrosine kinase	Cysteine-rich receptor-like protein kinase 10 OS=Arabidopsis thaliana OX=3702 GN=CRK10 PE=1 SV=3	T	Signal transduction mechanisms	cysteine-rich receptor-kinase-like protein [Medicago truncatula]
Medtr7g063490.JCVIMt4.0v1	c97294.graph_c0	1.67236e-06	-2.38396	down	--	--	--	--	--	--	--	--	--	--	legume-specific protein [Medicago truncatula]
Medtr8g098915.JCVIMt4.0v1	c94598.graph_c0	2.0265e-16	-2.38205	down	--	--	Cellular Component: cytoplasm (GO:0005737);; Biological Process: metal ion transport (GO:0030001);; Molecular Function: transition metal ion binding (GO:0046914);; Biological Process: cellular transition metal ion homeostasis (GO:0046916);;	--	[P]	Inorganic ion transport and metabolism	--	Heavy metal-associated isoprenylated plant protein 39 OS=Arabidopsis thaliana OX=3702 GN=HIPP39 PE=2 SV=1	S	Function unknown	metal ion binding protein [Trifolium pratense]
Medtr4g098800.JCVIMt4.0v1	c92144.graph_c0	1.14874e-08	-2.37919	down	[E]	Amino acid transport and metabolism	--	--	[E]	Amino acid transport and metabolism	POT family;; POT family	Protein NRT1/ PTR FAMILY 7.3 OS=Arabidopsis thaliana OX=3702 GN=NPF7.3 PE=1 SV=2	E	Amino acid transport and metabolism	nitrate transporter [Trifolium pratense]
Medtr4g109170.JCVIMt4.0v1	c91868.graph_c0	7.20215e-07	-2.37222	down	[K]	Transcription	Molecular Function: protein serine/threonine kinase activity (GO:0004674);; Molecular Function: ATP binding (GO:0005524);; Biological Process: protein phosphorylation (GO:0006468);; Cellular Component: integral component of membrane (GO:0016021);;	--	--	--	Leucine rich repeat;; Leucine Rich repeats (2 copies);; Protein kinase domain;; Protein tyrosine kinase;; Leucine Rich Repeat;; Leucine Rich repeat;; Leucine rich repeat N-terminal domain	Probable LRR receptor-like serine/threonine-protein kinase At1g74360 OS=Arabidopsis thaliana OX=3702 GN=At1g74360 PE=1 SV=1	S	Function unknown	LRR receptor-like kinase family protein [Medicago truncatula]
Medtr4g048000.JCVIMt4.0v1	c104942.graph_c1	1.07709e-50	-2.3658	down	--	--	--	K03327|2.89491e-78|mtr:MTR_4g048000|K03327 multidrug resistance protein, MATE family | (RefSeq) MATE efflux family protein	[R]	General function prediction only	--	Protein DETOXIFICATION 40 OS=Arabidopsis thaliana OX=3702 GN=DTX40 PE=1 SV=1	V	Defense mechanisms	MATE efflux family protein [Medicago truncatula]
Medtr3g009030.JCVIMt4.0v1	c103884.graph_c0	6.91065e-16	-2.36058	down	[G]	Carbohydrate transport and metabolism	--	--	--	--	Cellulase (glycosyl hydrolase family 5);; Beta-galactosidase	--	G	Carbohydrate transport and metabolism	unknown [Medicago truncatula]
Medtr0184s0040.JCVIMt4.0v1	c101906.graph_c0	2.42769e-05	-2.35593	down	--	--	Biological Process: flavonoid biosynthetic process (GO:0009813);; Cellular Component: intracellular membrane-bounded organelle (GO:0043231);; Molecular Function: hydroquinone glucosyltransferase activity (GO:0050505);; Biological Process: flavonoid glucuronidation (GO:0052696);; Molecular Function: quercetin 3-O-glucosyltransferase activity (GO:0080043);; Molecular Function: quercetin 7-O-glucosy…	K08237|4.43024e-38|mtr:MTR_0184s0010|K08237 hydroquinone glucosyltransferase [EC:2.4.1.218] | (RefSeq) UDP-glucosyltransferase	[GC]	--	--	Hydroquinone glucosyltransferase OS=Rauvolfia serpentina OX=4060 GN=AS PE=1 SV=1	S	Function unknown	UDP-glucosyltransferase [Medicago truncatula]
Medtr0022s0290.JCVIMt4.0v1	c99860.graph_c0	4.51392e-33	-2.35258	down	[QV]	Secondary metabolites biosynthesis, transport and catabolism ;; Defense mechanisms	--	--	[Q]	Secondary metabolites biosynthesis, transport and catabolism	Cytochrome P450;; Cytochrome P450	Cytochrome P450 71A6 (Fragment) OS=Nepeta racemosa OX=54731 GN=CYP71A6 PE=2 SV=1	Q	Secondary metabolites biosynthesis, transport and catabolism	cytochrome P450 family 71 protein [Medicago truncatula]
Medtr7g072875.JCVIMt4.0v1	c96167.graph_c1	2.53838e-06	-2.34752	down	--	--	--	--	--	--	DNA-binding domain;; Transcriptional repressor, ovate	Transcription repressor OFP4 OS=Arabidopsis thaliana OX=3702 GN=OFP4 PE=1 SV=1	S	Function unknown	ovate transcriptional repressor [Medicago truncatula]
Medtr6g029250.JCVIMt4.0v1	c92572.graph_c0	2.82125e-89	-2.34737	down	--	--	Cellular Component: integral component of membrane (GO:0016021);;	--	--	--	--	--	S	Function unknown	transmembrane protein, putative [Medicago truncatula]
Medtr4g091780.JCVIMt4.0v1	c105722.graph_c0	2.84262e-35	-2.34045	down	[T]	Signal transduction mechanisms	Molecular Function: protein serine/threonine kinase activity (GO:0004674);; Molecular Function: ATP binding (GO:0005524);; Biological Process: protein phosphorylation (GO:0006468);; Cellular Component: integral component of membrane (GO:0016021);; Molecular Function: carbohydrate binding (GO:0030246);; Biological Process: recognition of pollen (GO:0048544);;	--	--	--	D-mannose binding lectin;; S-locus glycoprotein domain;; PAN-like domain;; Protein kinase domain;; Protein tyrosine kinase;; Protein tyrosine kinase;; Protein kinase domain	G-type lectin S-receptor-like serine/threonine-protein kinase At1g11410 OS=Arabidopsis thaliana OX=3702 GN=At1g11410 PE=3 SV=3	T	Signal transduction mechanisms	G-type lectin S-receptor-like Serine/Threonine-kinase [Medicago truncatula]
Medtr4g134140.JCVIMt4.0v1	c93326.graph_c0	1.71436e-05	-2.33731	down	--	--	--	--	--	--	Universal stress protein family	U-box domain-containing protein 35 OS=Arabidopsis thaliana OX=3702 GN=PUB35 PE=2 SV=2	--	--	universal stress family protein [Medicago truncatula]
Medtr1g010250.JCVIMt4.0v1	c97507.graph_c0	9.24288e-10	-2.3326	down	--	;;	Molecular Function: protein serine/threonine kinase activity (GO:0004674);; Molecular Function: calcium ion binding (GO:0005509);; Molecular Function: ATP binding (GO:0005524);; Cellular Component: plasma membrane (GO:0005886);; Biological Process: protein phosphorylation (GO:0006468);; Biological Process: cell surface receptor signaling pathway (GO:0007166);; Cellular Component: integral compone…	--	--	--	Wall-associated receptor kinase galacturonan-binding;; Calcium-binding EGF domain;; Protein tyrosine kinase;; Protein kinase domain	Wall-associated receptor kinase 1 OS=Arabidopsis thaliana OX=3702 GN=WAK1 PE=1 SV=2	T	Signal transduction mechanisms	wall-associated receptor kinase-like protein [Medicago truncatula]
Medtr7g068250.JCVIMt4.0v1	c81239.graph_c0	9.4772e-14	-2.32399	down	--	--	--	--	[R]	General function prediction only	Yippee zinc-binding/DNA-binding /Mis18, centromere assembly	Protein yippee-like At3g08990 OS=Arabidopsis thaliana OX=3702 GN=At3g08990 PE=2 SV=2	S	Function unknown	yippee family zinc-binding protein, putative [Medicago truncatula]
Medtr7g015230.JCVIMt4.0v1	c92245.graph_c0	1.98371e-05	-2.32356	down	--	--	Molecular Function: protein serine/threonine kinase activity (GO:0004674);; Molecular Function: ATP binding (GO:0005524);; Biological Process: protein phosphorylation (GO:0006468);; Cellular Component: integral component of membrane (GO:0016021);;	K04733|7.07495e-68|mtr:MTR_7g015230|K04733 interleukin-1 receptor-associated kinase 4 [EC:2.7.11.1] | (RefSeq) receptor-like kinase feronia-like protein	[T]	Signal transduction mechanisms	--	Probable receptor-like protein kinase At5g39020 OS=Arabidopsis thaliana OX=3702 GN=At5g39020 PE=2 SV=1	T	Signal transduction mechanisms	receptor-like kinase feronia-like protein [Medicago truncatula]
Medtr8g033290.JCVIMt4.0v1	c104332.graph_c0	1.05458e-07	-2.32348	down	[G]	Carbohydrate transport and metabolism	--	--	--	--	Protein of unknown function, DUF547;; Domain found in Dishevelled, Egl-10, and Pleckstrin (DEP);; Glutaredoxin	--	S	Function unknown	dishevelled/Egl-10/leckstrin domain protein [Medicago truncatula]
Medtr7g065590.JCVIMt4.0v1	c71485.graph_c0	5.30246e-08	-2.32155	down	--	--	Molecular Function: glutathione transferase activity (GO:0004364);;	K00799|1.35943e-16|mtr:MTR_7g065590|K00799 glutathione S-transferase [EC:2.5.1.18] | (RefSeq) glutathione S-transferase	--	--	--	Probable glutathione S-transferase OS=Glycine max OX=3847 GN=HSP26-A PE=2 SV=1	O	Posttranslational modification, protein turnover, chaperones	glutathione S-transferase [Medicago truncatula]
Medtr5g006290.JCVIMt4.0v1	c94135.graph_c0	2.62959e-62	-2.3154	down	[L]	Replication, recombination and repair	--	K03787|7.01276e-163|mtr:MTR_5g006290|K03787 5'-nucleotidase [EC:3.1.3.5] | (RefSeq) survival protein SurE-like phosphatase/nucleotidase	--	--	Survival protein SurE	--	F	Nucleotide transport and metabolism	survival protein SurE-like phosphatase/nucleotidase [Medicago truncatula]
Medtr7g022910.JCVIMt4.0v1	c97753.graph_c0	1.65304e-05	-2.30837	down	--	--	--	--	[R]	General function prediction only	gag-polypeptide of LTR copia-type;; Reverse transcriptase (RNA-dependent DNA polymerase)	Retrovirus-related Pol polyprotein from transposon RE1 OS=Arabidopsis thaliana OX=3702 GN=RE1 PE=2 SV=1	L	Replication, recombination and repair	copia-type polyprotein [Trifolium pratense]
Medtr2g035840.JCVIMt4.0v1	c98898.graph_c2	1.85176e-06	-2.30653	down	[P]	Inorganic ion transport and metabolism	Molecular Function: copper ion binding (GO:0005507);; Cellular Component: integral component of membrane (GO:0016021);; Biological Process: metal ion transport (GO:0030001);; Biological Process: cation transmembrane transport (GO:0098655);;	K17686|0|mtr:MTR_2g035840|K17686 Cu+-exporting ATPase [EC:3.6.3.54] | (RefSeq) heavy metal P-type ATPase	[P]	Inorganic ion transport and metabolism	Heavy-metal-associated domain;; Heavy-metal-associated domain	Copper-transporting ATPase RAN1 OS=Arabidopsis thaliana OX=3702 GN=RAN1 PE=1 SV=1	P	Inorganic ion transport and metabolism	heavy metal P-type ATPase [Medicago truncatula]
Medtr8g035860.JCVIMt4.0v1	c102645.graph_c0	2.76795e-80	-2.30652	down	[CR]	Energy production and conversion ;; General function prediction only	--	--	[QI]	--	Cytochrome P450;; Zinc-binding dehydrogenase	Cytochrome P450 704C1 OS=Pinus taeda OX=3352 GN=CYP704C1 PE=2 SV=1	Q	Secondary metabolites biosynthesis, transport and catabolism	cytochrome P450 family protein [Medicago truncatula]
Medtr3g070810.JCVIMt4.0v1	c96332.graph_c0	9.51734e-07	-2.30515	down	--	--	Cellular Component: integral component of membrane (GO:0016021);; Biological Process: dephosphorylation (GO:0016311);; Molecular Function: phosphatase activity (GO:0016791);;	K15731|4.70242e-177|mtr:MTR_3g070810|K15731 carboxy-terminal domain RNA polymerase II polypeptide A small phosphatase [EC:3.1.3.16] | (RefSeq) NLI interacting factor-like phosphatase	[K]	Transcription	NLI interacting factor-like phosphatase	Mitochondrial import inner membrane translocase subunit TIM50 OS=Phytophthora infestans OX=4787 GN=TIM50 PE=2 SV=1	K	Transcription	NLI interacting factor-like phosphatase [Medicago truncatula]
Medtr3g095180.JCVIMt4.0v1	c70517.graph_c0	3.93609e-21	-2.2963	down	--	--	Cellular Component: integral component of membrane (GO:0016021);;	--	--	--	--	--	--	--	transmembrane protein, putative [Medicago truncatula]
Medtr4g113530.JCVIMt4.0v1	c83313.graph_c0	1.42439e-05	-2.29451	down	[T]	Signal transduction mechanisms	Molecular Function: inward rectifier potassium channel activity (GO:0005242);; Cellular Component: integral component of plasma membrane (GO:0005887);; Biological Process: response to water deprivation (GO:0009414);; Biological Process: response to salt stress (GO:0009651);; Biological Process: potassium ion import (GO:0010107);; Biological Process: regulation of membrane potential (GO:0042391);;…	--	[PT]	--	Ion transport protein;; KHA, dimerisation domain of potassium ion channel;; Ankyrin repeats (3 copies);; Ankyrin repeats (many copies);; Ankyrin repeats (many copies);; Ankyrin repeat;; Ankyrin repeat;; Cyclic nucleotide-binding domain;; Ion channel	Potassium channel AKT1 OS=Arabidopsis thaliana OX=3702 GN=AKT1 PE=1 SV=2	U	Intracellular trafficking, secretion, and vesicular transport	inwardly rectifying potassium channel subunit [Medicago truncatula]
Medtr2g070180.JCVIMt4.0v1	c88216.graph_c0	1.12631e-08	-2.29423	down	--	--	Molecular Function: glutathione transferase activity (GO:0004364);;	K00799|1.12565e-30|mtr:MTR_2g070180|K00799 glutathione S-transferase [EC:2.5.1.18] | (RefSeq) glutathione S-transferase, amino-terminal domain protein	[O]	Posttranslational modification, protein turnover, chaperones	--	Probable glutathione S-transferase parC OS=Nicotiana tabacum OX=4097 GN=PARC PE=2 SV=1	O	Posttranslational modification, protein turnover, chaperones	glutathione S-transferase, amino-terminal domain protein [Medicago truncatula]
Medtr2g061030.JCVIMt4.0v1	c87148.graph_c0	5.85098e-05	-2.29233	down	--	--	Molecular Function: transcription factor activity, sequence-specific DNA binding (GO:0003700);; Cellular Component: nucleus (GO:0005634);; Biological Process: regulation of transcription, DNA-templated (GO:0006355);; Molecular Function: sequence-specific DNA binding (GO:0043565);;	K09338|7.31863e-79|mtr:MTR_2g061030|K09338 homeobox-leucine zipper protein | (RefSeq) homeobox associated leucine zipper protein	--	--	HD-ZIP protein N terminus	Homeobox-leucine zipper protein HAT14 OS=Arabidopsis thaliana OX=3702 GN=HAT14 PE=2 SV=3	K	Transcription	type II homeodomain-leucine zipper protein [Medicago sativa]
Medtr3g005220.JCVIMt4.0v1	c83429.graph_c0	1.56342e-12	-2.29038	down	--	--	Molecular Function: DNA binding (GO:0003677);; Biological Process: regulation of transcription, DNA-templated (GO:0006355);;	--	--	--	FAR1 DNA-binding domain	Protein FAR1-RELATED SEQUENCE 5 OS=Arabidopsis thaliana OX=3702 GN=FRS5 PE=1 SV=1	S	Function unknown	hypothetical protein MtrDRAFT_AC136139g3v2 [Medicago truncatula]
Medtr1g064630.JCVIMt4.0v1	c96091.graph_c0	1.93673e-27	-2.28919	down	[M]	Cell wall/membrane/envelope biogenesis	--	K04733|0|mtr:MTR_1g064630|K04733 interleukin-1 receptor-associated kinase 4 [EC:2.7.11.1] | (RefSeq) Serine/Threonine kinase stpk-V protein	[T]	Signal transduction mechanisms	Protein kinase domain;; Protein tyrosine kinase	Cold-responsive protein kinase 1 OS=Arabidopsis thaliana OX=3702 GN=CRPK1 PE=1 SV=1	T	Signal transduction mechanisms	Serine/Threonine kinase stpk-V protein [Medicago truncatula]
--	c93064.graph_c0	1.68977e-09	-2.2823	down	--	--	--	--	[R]	General function prediction only	--	--	--	--	PREDICTED: uncharacterized protein LOC107919129 [Gossypium hirsutum]
Medtr6g023340.JCVIMt4.0v1	c82567.graph_c0	0.00176625	-2.27676	down	--	--	Molecular Function: chitinase activity (GO:0004568);; Cellular Component: extracellular region (GO:0005576);; Biological Process: carbohydrate metabolic process (GO:0005975);; Biological Process: chitin catabolic process (GO:0006032);; Molecular Function: chitin binding (GO:0008061);;	K01183|0|mtr:MTR_6g023340|K01183 chitinase [EC:3.2.1.14] | (RefSeq) chitinase	[M]	Cell wall/membrane/envelope biogenesis	Glycosyl hydrolases family 18	Basic endochitinase OS=Nicotiana tabacum OX=4097 PE=2 SV=1	G	Carbohydrate transport and metabolism	chitinase class III-1 [Medicago sativa]
Medtr4g080330.JCVIMt4.0v1	c95872.graph_c0	5.2e-24	-2.27271	down	--	--	--	--	--	--	Leucine Rich Repeat;; Leucine Rich Repeat	Probable WRKY transcription factor 16 OS=Arabidopsis thaliana OX=3702 GN=WRKY16 PE=3 SV=1	S	Function unknown	disease resistance protein (TIR-NBS-LRR class), putative [Medicago truncatula]
Medtr8g015200.JCVIMt4.0v1	c92237.graph_c0	6.71859e-08	-2.27216	down	--	--	Molecular Function: protein serine/threonine kinase activity (GO:0004674);; Molecular Function: protein tyrosine kinase activity (GO:0004713);; Molecular Function: ATP binding (GO:0005524);; Cellular Component: integral component of membrane (GO:0016021);; Biological Process: peptidyl-tyrosine phosphorylation (GO:0018108);;	K04733|1.76077e-55|mtr:MTR_8g015200|K04733 interleukin-1 receptor-associated kinase 4 [EC:2.7.11.1] | (RefSeq) LRR receptor-like kinase plant	[T]	Signal transduction mechanisms	--	Receptor-like protein kinase At3g21340 OS=Arabidopsis thaliana OX=3702 GN=At3g21340 PE=1 SV=1	T	Signal transduction mechanisms	LRR receptor-like kinase plant [Medicago truncatula]
Medtr2g061360.JCVIMt4.0v1	c98043.graph_c0	5.97885e-11	-2.26648	down	--	--	--	--	--	--	--	--	S	Function unknown	PRLI-interacting factor A [Medicago truncatula]
Medtr4g080330.JCVIMt4.0v1	c95872.graph_c2	1.94099e-19	-2.26605	down	--	--	--	--	--	--	--	--	S	Function unknown	disease resistance protein (TIR-NBS-LRR class), putative [Medicago truncatula]
Medtr3g086540.JCVIMt4.0v1	c105670.graph_c0	5.97228e-55	-2.26392	down	[T]	Signal transduction mechanisms	Molecular Function: protein tyrosine phosphatase activity (GO:0004725);; Molecular Function: protein tyrosine/serine/threonine phosphatase activity (GO:0008138);; Cellular Component: membrane (GO:0016020);; Molecular Function: U1 snRNA binding (GO:0030619);; Molecular Function: U2 snRNA binding (GO:0030620);; Biological Process: peptidyl-tyrosine dephosphorylation (GO:0035335);;	--	[V]	Defense mechanisms	Dual specificity phosphatase, catalytic domain;; Eukaryotic aspartyl protease;; Xylanase inhibitor N-terminal	Protein-tyrosine-phosphatase MKP1 OS=Arabidopsis thaliana OX=3702 GN=MKP1 PE=1 SV=1	T	Signal transduction mechanisms	MAPK phosphatase [Medicago truncatula]
Medtr5g077760.JCVIMt4.0v1	c86608.graph_c0	1.36022e-05	-2.26008	down	--	--	--	--	--	--	--	--	--	--	hypothetical protein MTR_5g077760 [Medicago truncatula]
Medtr8g077145.JCVIMt4.0v1	c82928.graph_c0	7.79414e-07	-2.25828	down	--	--	--	--	--	--	--	--	S	Function unknown	hypothetical protein MTR_8g077145 [Medicago truncatula]
Medtr3g115180.JCVIMt4.0v1	c86084.graph_c0	2.68984e-37	-2.25683	down	--	--	Cellular Component: integral component of membrane (GO:0016021);;	--	--	--	--	--	S	Function unknown	transmembrane protein, putative [Medicago truncatula]
Medtr6g452730.JCVIMt4.0v1	c88392.graph_c0	5.11032e-28	-2.25327	down	--	--	--	--	--	--	PAR1 protein	--	S	Function unknown	PAR1 protein [Medicago truncatula]
Medtr8g023100.JCVIMt4.0v1	c91857.graph_c0	1.09324e-19	-2.251	down	--	--	--	--	--	--	--	--	S	Function unknown	hypothetical protein MTR_8g023100 [Medicago truncatula]
Medtr6g007980.JCVIMt4.0v1	c102244.graph_c0	1.09637e-26	-2.24978	down	--	--	Biological Process: lipid metabolic process (GO:0006629);; Cellular Component: integral component of membrane (GO:0016021);; Molecular Function: hydrolase activity (GO:0016787);;	--	--	--	Lipase (class 3)	Senescence-associated carboxylesterase 101 OS=Arabidopsis thaliana OX=3702 GN=SAG101 PE=1 SV=1	S	Function unknown	senescence-associated protein [Medicago truncatula]
Medtr2g016530.JCVIMt4.0v1	c103140.graph_c0	6.33953e-05	-2.24662	down	[K]	Transcription	--	K13420|7.90796e-104|mtr:MTR_2g016530|K13420 LRR receptor-like serine/threonine-protein kinase FLS2 [EC:2.7.11.1] | (RefSeq) LRR receptor-like kinase	--	--	Leucine rich repeat;; Leucine Rich repeats (2 copies);; Leucine Rich Repeat	LRR receptor-like serine/threonine-protein kinase GSO1 OS=Arabidopsis thaliana OX=3702 GN=GSO1 PE=1 SV=1	S	Function unknown	LRR receptor-like kinase [Medicago truncatula]
Medtr3g069420.JCVIMt4.0v1	c101105.graph_c0	9.66283e-06	-2.24174	down	[E]	Amino acid transport and metabolism	--	K14638|0|mtr:MTR_3g069420|K14638 solute carrier family 15 (peptide/histidine transporter), member 3/4 | (RefSeq) peptide/nitrate transporter	[E]	Amino acid transport and metabolism	POT family;; Major Facilitator Superfamily	Protein NRT1/ PTR FAMILY 5.6 OS=Arabidopsis thaliana OX=3702 GN=NPF5.6 PE=2 SV=1	E	Amino acid transport and metabolism	peptide/nitrate transporter [Medicago truncatula]
Medtr5g025270.JCVIMt4.0v1	c101021.graph_c0	6.60802e-95	-2.23804	down	[Q]	Secondary metabolites biosynthesis, transport and catabolism	Molecular Function: oxidoreductase activity, acting on single donors with incorporation of molecular oxygen, incorporation of two atoms of oxygen (GO:0016702);; Molecular Function: transferase activity (GO:0016740);; Biological Process: oxidation-reduction process (GO:0055114);;	K09840|0|mtr:MTR_5g025270|K09840 9-cis-epoxycarotenoid dioxygenase [EC:1.13.11.51] | (RefSeq) carotenoid cleavage dioxygenase 4a-6	[Q]	Secondary metabolites biosynthesis, transport and catabolism	Retinal pigment epithelial membrane protein	Probable carotenoid cleavage dioxygenase 4, chloroplastic OS=Arabidopsis thaliana OX=3702 GN=CCD4 PE=1 SV=1	Q	Secondary metabolites biosynthesis, transport and catabolism	carotenoid cleavage dioxygenase 4a-6 [Medicago truncatula]
Medtr8g005880.JCVIMt4.0v1	c95923.graph_c1	1.52812e-13	-2.23716	down	--	--	--	--	--	--	--	--	S	Function unknown	hypothetical protein MTR_8g005880 [Medicago truncatula]
Medtr3g070800.JCVIMt4.0v1	c101567.graph_c0	1.35269e-11	-2.22886	down	--	;;	--	--	[T]	Signal transduction mechanisms	Protein kinase domain;; Protein tyrosine kinase;; Regulator of chromosome condensation (RCC1) repeat	Putative serine/threonine-protein kinase-like protein CCR3 OS=Arabidopsis thaliana OX=3702 GN=CCR3 PE=2 SV=1	T	Signal transduction mechanisms	Serine/Threonine-kinase CCR4-like protein [Medicago truncatula]
Medtr1g017910.JCVIMt4.0v1	c91167.graph_c0	0.0015599	-2.22882	down	--	--	Cellular Component: exocyst (GO:0000145);; Biological Process: exocytosis (GO:0006887);;	K07195|0|mtr:MTR_1g017910|K07195 exocyst complex component 7 | (RefSeq) exocyst subunit exo70 family protein	[U]	Intracellular trafficking, secretion, and vesicular transport	Exo70 exocyst complex subunit	Exocyst complex component EXO70A1 OS=Arabidopsis thaliana OX=3702 GN=EXO70A1 PE=1 SV=1	S	Function unknown	exocyst subunit exo70 family protein [Medicago truncatula]
Medtr4g076255.JCVIMt4.0v1	c91657.graph_c0	2.29115e-08	-2.22853	down	--	--	Biological Process: carbohydrate metabolic process (GO:0005975);; Molecular Function: polysaccharide binding (GO:0030247);; Molecular Function: glucan endo-1,3-beta-D-glucosidase activity (GO:0042973);; Cellular Component: anchored component of plasma membrane (GO:0046658);;	--	--	--	Glycosyl hydrolases family 17	Glucan endo-1,3-beta-glucosidase, acidic isoform GI9 OS=Nicotiana tabacum OX=4097 GN=PR2 PE=1 SV=1	G	Carbohydrate transport and metabolism	glucan endo-1,3-beta-glucosidase [Medicago truncatula]
Medtr4g098930.JCVIMt4.0v1	c83819.graph_c0	8.80124e-39	-2.22413	down	--	--	Cellular Component: extracellular region (GO:0005576);;	--	--	--	Lytic transglycolase	Expansin-like B1 OS=Oryza sativa subsp. japonica OX=39947 GN=EXLB1 PE=2 SV=2	G	Carbohydrate transport and metabolism	expansin-B1-like protein [Medicago truncatula]
Medtr7g065290.JCVIMt4.0v1	c105457.graph_c1	2.87535e-52	-2.22399	down	[O]	Posttranslational modification, protein turnover, chaperones	--	K00799|6.84659e-142|mtr:MTR_7g065290|K00799 glutathione S-transferase [EC:2.5.1.18] | (RefSeq) glutathione S-transferase, amino-terminal domain protein	[O]	Posttranslational modification, protein turnover, chaperones	Glutathione S-transferase, N-terminal domain;; Glutathione S-transferase, N-terminal domain;; Glutathione S-transferase, C-terminal domain;; Glutathione S-transferase, N-terminal domain;; Glutathione S-transferase, C-terminal domain	Probable glutathione S-transferase OS=Glycine max OX=3847 GN=HSP26-A PE=2 SV=1	O	Posttranslational modification, protein turnover, chaperones	glutathione S-transferase, amino-terminal domain protein [Medicago truncatula]
Medtr2g021150.JCVIMt4.0v1	c89198.graph_c1	5.70916e-37	-2.2199	down	--	--	--	--	--	--	--	F-box/kelch-repeat protein At3g23880 OS=Arabidopsis thaliana OX=3702 GN=At3g23880 PE=2 SV=1	S	Function unknown	F-box protein interaction domain protein [Medicago truncatula]
Medtr2g040500.JCVIMt4.0v1	c98862.graph_c0	5.60993e-15	-2.21892	down	--	--	--	K14497|7.81956e-140|mtr:MTR_2g040500|K14497 protein phosphatase 2C [EC:3.1.3.16] | (RefSeq) protein phosphatase 2C ABI2-like protein	--	--	--	--	T	Signal transduction mechanisms	protein phosphatase 2C ABI2-like protein [Medicago truncatula]
Medtr2g080010.JCVIMt4.0v1	c83297.graph_c0	1.02592e-08	-2.21776	down	--	--	Molecular Function: DNA binding (GO:0003677);; Cellular Component: nucleus (GO:0005634);; Biological Process: regulation of transcription, DNA-templated (GO:0006355);;	--	--	--	No apical meristem (NAM) protein	NAC transcription factor 56 OS=Arabidopsis thaliana OX=3702 GN=NAC056 PE=2 SV=1	K	Transcription	NAC domain-containing protein, partial [Trifolium pratense]
Medtr7g117310.JCVIMt4.0v1	c95281.graph_c0	8.75808e-23	-2.21723	down	--	--	Molecular Function: voltage-gated potassium channel activity (GO:0005249);; Cellular Component: integral component of plasma membrane (GO:0005887);; Biological Process: regulation of membrane potential (GO:0042391);; Biological Process: potassium ion transmembrane transport (GO:0071805);;	K05391|0|mtr:MTR_7g117310|K05391 cyclic nucleotide gated channel, other eukaryote | (RefSeq) cyclic nucleotide-gated ion channel-like protein	[PT]	--	Ion transport protein	Cyclic nucleotide-gated ion channel 1 OS=Arabidopsis thaliana OX=3702 GN=CNGC1 PE=1 SV=1	U	Intracellular trafficking, secretion, and vesicular transport	cyclic nucleotide-gated ion channel-like protein [Medicago truncatula]
Medtr4g101730.JCVIMt4.0v1	c91053.graph_c0	1.40443e-17	-2.21664	down	[O]	Posttranslational modification, protein turnover, chaperones	Molecular Function: cysteine-type endopeptidase activity (GO:0004197);; Cellular Component: vacuole (GO:0005773);; Biological Process: vacuolar protein processing (GO:0006624);; Cellular Component: integral component of membrane (GO:0016021);; Biological Process: proteolysis involved in cellular protein catabolic process (GO:0051603);;	K01369|0|mtr:MTR_4g101730|K01369 legumain [EC:3.4.22.34] | (RefSeq) vacuolar processing enzyme	[O]	Posttranslational modification, protein turnover, chaperones	Peptidase C13 family	Vacuolar-processing enzyme OS=Glycine max OX=3847 PE=2 SV=1	O	Posttranslational modification, protein turnover, chaperones	vacuolar processing enzyme [Medicago truncatula]
Medtr2g019950.JCVIMt4.0v1	c87166.graph_c0	3.52998e-10	-2.21466	down	[O]	Posttranslational modification, protein turnover, chaperones	Cellular Component: cell (GO:0005623);; Molecular Function: electron carrier activity (GO:0009055);; Molecular Function: protein disulfide oxidoreductase activity (GO:0015035);; Biological Process: cell redox homeostasis (GO:0045454);; Biological Process: oxidation-reduction process (GO:0055114);;	K03676|3.73146e-66|mtr:MTR_2g019950|K03676 glutaredoxin 3 | (RefSeq) monothiol glutaredoxin-S2 protein	[O]	Posttranslational modification, protein turnover, chaperones	Glutaredoxin	Monothiol glutaredoxin-S10 OS=Arabidopsis thaliana OX=3702 GN=GRXS10 PE=3 SV=1	O	Posttranslational modification, protein turnover, chaperones	monothiol glutaredoxin-S2 protein [Medicago truncatula]
Medtr6g091680.JCVIMt4.0v1	c93086.graph_c0	6.26906e-32	-2.20569	down	[R]	General function prediction only	Biological Process: methylation (GO:0032259);; Molecular Function: caffeoyl-CoA O-methyltransferase activity (GO:0042409);;	K00588|4.64527e-55|mtr:MTR_6g091680|K00588 caffeoyl-CoA O-methyltransferase [EC:2.1.1.104] | (RefSeq) caffeoyl-CoA 3-O-methyltransferase	[Q]	Secondary metabolites biosynthesis, transport and catabolism	O-methyltransferase	Probable caffeoyl-CoA O-methyltransferase At4g26220 OS=Arabidopsis thaliana OX=3702 GN=At4g26220 PE=2 SV=1	S	Function unknown	caffeoyl-CoA 3-O-methyltransferase [Medicago truncatula]
Medtr1g099010.JCVIMt4.0v1	c93114.graph_c0	2.5753e-10	-2.20451	down	[P]	Inorganic ion transport and metabolism	Molecular Function: iron ion transmembrane transporter activity (GO:0005381);; Molecular Function: manganese ion transmembrane transporter activity (GO:0005384);; Cellular Component: cell (GO:0005623);; Biological Process: intracellular sequestering of iron ion (GO:0006880);; Cellular Component: integral component of membrane (GO:0016021);; Biological Process: cellular manganese ion homeostasis (…	--	[S]	Function unknown	VIT family	Vacuolar iron transporter homolog 4 OS=Arabidopsis thaliana OX=3702 GN=At3g43660 PE=2 SV=1	S	Function unknown	vacuolar iron transporter-like protein [Medicago truncatula]
Medtr8g007660.JCVIMt4.0v1	c101295.graph_c0	1.61837e-30	-2.20419	down	--	--	--	--	--	--	--	--	--	--	hypothetical protein MTR_8g071060 [Medicago truncatula]
Medtr2g067720.JCVIMt4.0v1	c100019.graph_c0	7.35558e-11	-2.20211	down	--	--	--	--	--	--	--	--	--	--	hypothetical protein L195_g060214, partial [Trifolium pratense]
Medtr5g034420.JCVIMt4.0v1	c101209.graph_c0	5.69613e-09	-2.19866	down	[R]	General function prediction only	--	--	[S]	Function unknown	HD domain	--	S	Function unknown	metal-dependent phosphohydrolase [Medicago truncatula]
Medtr8g083450.JCVIMt4.0v1	c84037.graph_c0	2.77457e-35	-2.19723	down	--	--	--	--	--	--	--	--	S	Function unknown	hypothetical protein MTR_8g083450 [Medicago truncatula]
Medtr1g080810.JCVIMt4.0v1	c102246.graph_c0	2.53729e-06	-2.1952	down	--	--	Biological Process: defense response to bacterium (GO:0042742);; Biological Process: defense response to fungus (GO:0050832);;	--	[R]	General function prediction only	Barwin family	Pathogenesis-related protein P2 OS=Solanum lycopersicum OX=4081 PE=2 SV=1	G	Carbohydrate transport and metabolism	Chitinase / Hevein / PR-4 / Wheatwin2 [Medicago truncatula]
Medtr2g026250.JCVIMt4.0v1	c99874.graph_c0	7.6589e-06	-2.19415	down	--	--	--	--	--	--	GRAS domain family	Scarecrow-like protein 13 OS=Arabidopsis thaliana OX=3702 GN=SCL13 PE=2 SV=2	K	Transcription	GRAS family transcription factor [Medicago truncatula]
Medtr4g050130.JCVIMt4.0v1	c88580.graph_c0	8.07145e-14	-2.19265	down	--	--	Cellular Component: integral component of membrane (GO:0016021);;	--	--	--	Monopolin complex protein MAM1	--	--	--	transmembrane protein, putative [Medicago truncatula]
Medtr4g063180.JCVIMt4.0v1	c89262.graph_c0	3.34737e-09	-2.18957	down	--	--	--	--	[R]	General function prediction only	Reverse transcriptase-like	Putative ribonuclease H protein At1g65750 OS=Arabidopsis thaliana OX=3702 GN=At1g65750 PE=3 SV=1	S	Function unknown	Ribonuclease H [Medicago truncatula]
Medtr3g077030.JCVIMt4.0v1	c104690.graph_c1	2.46982e-67	-2.18866	down	--	--	--	--	--	--	PB1 domain	--	S	Function unknown	PB1 domain protein [Medicago truncatula]
Medtr4g094588.JCVIMt4.0v1	c90660.graph_c0	4.78157e-08	-2.18579	down	--	--	Molecular Function: transcription factor activity, sequence-specific DNA binding (GO:0003700);; Biological Process: regulation of transcription, DNA-templated (GO:0006355);; Molecular Function: sequence-specific DNA binding (GO:0043565);;	--	--	--	WRKY DNA -binding domain	Probable WRKY transcription factor 28 OS=Arabidopsis thaliana OX=3702 GN=WRKY28 PE=2 SV=1	K	Transcription	WRKY family transcription factor [Medicago truncatula]
Medtr7g095170.JCVIMt4.0v1	c94909.graph_c0	4.06007e-42	-2.18289	down	--	--	--	--	--	--	zinc-finger of the FCS-type, C2-C2	Protein MARD1 OS=Arabidopsis thaliana OX=3702 GN=MARD1 PE=2 SV=2	S	Function unknown	senescence-associated protein SAG102 [Medicago truncatula]
Medtr3g088975.JCVIMt4.0v1	c91084.graph_c0	9.00528e-14	-2.18189	down	--	--	Cellular Component: integral component of membrane (GO:0016021);;	--	--	--	--	--	S	Function unknown	transmembrane protein, putative [Medicago truncatula]
Medtr2g079670.JCVIMt4.0v1	c85593.graph_c0	1.5967e-46	-2.1808	down	--	--	Molecular Function: asparagine synthase (glutamine-hydrolyzing) activity (GO:0004066);; Cellular Component: cytosol (GO:0005829);; Biological Process: asparagine biosynthetic process (GO:0006529);; Biological Process: glutamine metabolic process (GO:0006541);; Molecular Function: protein homodimerization activity (GO:0042803);;	--	--	--	Aluminium induced protein	Stem-specific protein TSJT1 OS=Nicotiana tabacum OX=4097 GN=TSJT1 PE=2 SV=1	S	Function unknown	stem-specific TSJT1-like protein [Medicago truncatula]
Medtr8g014360.JCVIMt4.0v1	c103217.graph_c0	2.00536e-37	-2.17292	down	[V]	Defense mechanisms	Molecular Function: ATP binding (GO:0005524);; Cellular Component: plasma membrane (GO:0005886);; Cellular Component: integral component of membrane (GO:0016021);; Molecular Function: ATPase activity, coupled to transmembrane movement of substances (GO:0042626);; Biological Process: transmembrane transport (GO:0055085);;	--	[Q]	Secondary metabolites biosynthesis, transport and catabolism	ABC-2 type transporter;; ABC transporter;; Plant PDR ABC transporter associated;; ABC-transporter extracellular N-terminal;; AAA domain, putative AbiEii toxin, Type IV TA system;; ATPase family associated with various cellular activities (AAA);; tRNA synthetases class II (A)	ABC transporter G family member 36 OS=Arabidopsis thaliana OX=3702 GN=ABCG36 PE=1 SV=1	V	Defense mechanisms	drug resistance transporter-like ABC domain protein [Medicago truncatula]
Medtr5g025470.JCVIMt4.0v1	c84574.graph_c0	2.58678e-17	-2.17168	down	[T]	Signal transduction mechanisms	Molecular Function: ATP binding (GO:0005524);; Cellular Component: plasma membrane (GO:0005886);; Biological Process: stem vascular tissue pattern formation (GO:0010222);; Biological Process: cotyledon vascular tissue pattern formation (GO:0010588);; Cellular Component: integral component of membrane (GO:0016021);; Molecular Function: ATPase activity, coupled to transmembrane movement of substanc…	--	[Q]	Secondary metabolites biosynthesis, transport and catabolism	ABC transporter;; AAA domain, putative AbiEii toxin, Type IV TA system;; ABC-2 type transporter;; ABC-2 family transporter protein	ABC transporter G family member 14 OS=Arabidopsis thaliana OX=3702 GN=ABCG14 PE=2 SV=1	V	Defense mechanisms	white-brown-complex ABC transporter family protein [Medicago truncatula]
Medtr3g061110.JCVIMt4.0v1	c99914.graph_c0	4.89327e-10	-2.1702	down	[M]	Cell wall/membrane/envelope biogenesis	--	--	--	--	Subtilase family;; Peptidase inhibitor I9;; Subtilase family	Subtilisin-like protease Glyma18g48580 OS=Glycine max OX=3847 GN=Glyma18g48580 PE=1 SV=3	O	Posttranslational modification, protein turnover, chaperones	subtilisin-like serine protease [Medicago truncatula]
Medtr1g099310.JCVIMt4.0v1	c91838.graph_c0	1.24242e-05	-2.16561	down	--	--	Biological Process: polysaccharide catabolic process (GO:0000272);; Molecular Function: chitinase activity (GO:0004568);; Cellular Component: extracellular space (GO:0005615);; Biological Process: chitin catabolic process (GO:0006032);; Molecular Function: chitin binding (GO:0008061);;	K01183|0|mtr:MTR_1g099310|K01183 chitinase [EC:3.2.1.14] | (RefSeq) chitinase	[M]	Cell wall/membrane/envelope biogenesis	Glycosyl hydrolases family 18	Acidic endochitinase OS=Cicer arietinum OX=3827 PE=2 SV=1	G	Carbohydrate transport and metabolism	chitinase [Medicago truncatula]
Medtr7g072420.JCVIMt4.0v1	c95247.graph_c1	8.06824e-06	-2.16448	down	[E]	Amino acid transport and metabolism	Cellular Component: mitochondrion (GO:0005739);; Molecular Function: alanine-glyoxylate transaminase activity (GO:0008453);; Molecular Function: pyridoxal phosphate binding (GO:0030170);; Molecular Function: identical protein binding (GO:0042802);;	K00827|2.78167e-89|mtr:MTR_7g072420|K00827 alanine-glyoxylate transaminase / (R)-3-amino-2-methylpropionate-pyruvate transaminase [EC:2.6.1.44 2.6.1.40] | (RefSeq) alanine-glyoxylate aminotransferase-like protein	[E]	Amino acid transport and metabolism	Aminotransferase class-III	Alanine--glyoxylate aminotransferase 2 homolog 2, mitochondrial OS=Arabidopsis thaliana OX=3702 GN=AGT3 PE=1 SV=2	E	Amino acid transport and metabolism	alanine-glyoxylate aminotransferase-like protein [Medicago truncatula]
Medtr2g438140.JCVIMt4.0v1	c80695.graph_c0	2.05685e-28	-2.16364	down	[O]	Posttranslational modification, protein turnover, chaperones	Molecular Function: ATP-dependent peptidase activity (GO:0004176);; Molecular Function: metalloendopeptidase activity (GO:0004222);; Molecular Function: ATP binding (GO:0005524);; Cellular Component: mitochondrion (GO:0005739);; Biological Process: proteolysis (GO:0006508);; Molecular Function: zinc ion binding (GO:0008270);; Cellular Component: chloroplast thylakoid membrane (GO:0009535);; Cellu…	K03798|2.25855e-87|mtr:MTR_2g438140|K03798 cell division protease FtsH [EC:3.4.24.-] | (RefSeq) ATP-dependent zinc metalloprotease FTSH protein	[O]	Posttranslational modification, protein turnover, chaperones	--	ATP-dependent zinc metalloprotease FTSH 8, chloroplastic OS=Arabidopsis thaliana OX=3702 GN=FTSH8 PE=1 SV=1	O	Posttranslational modification, protein turnover, chaperones	ATP-dependent zinc metalloprotease FTSH protein [Medicago truncatula]
Medtr6g049050.JCVIMt4.0v1	c90822.graph_c0	0.000186552	-2.16318	down	--	--	Biological Process: cellular protein metabolic process (GO:0044267);;	--	--	--	Kelch motif;; F-box domain	SKP1-interacting partner 15 OS=Arabidopsis thaliana OX=3702 GN=SKIP15 PE=1 SV=1	S	Function unknown	F-box protein [Medicago truncatula]
Medtr4g009110.JCVIMt4.0v1	c101292.graph_c0	7.32946e-10	-2.16035	down	--	--	--	--	--	--	--	Transcription factor bHLH25 OS=Arabidopsis thaliana OX=3702 GN=BHLH25 PE=2 SV=2	--	--	helix loop helix DNA-binding domain protein [Medicago truncatula]
Medtr7g069180.JCVIMt4.0v1	c95824.graph_c0	3.6072e-08	-2.15983	down	--	--	--	--	--	--	TIR domain;; TIR domain	Toll/interleukin-1 receptor-like protein OS=Arabidopsis thaliana OX=3702 GN=TIR PE=1 SV=1	S	Function unknown	disease resistance protein (TIR-NBS-LRR class), putative [Medicago truncatula]
Medtr4g077210.JCVIMt4.0v1	c88645.graph_c0	2.16311e-06	-2.15368	down	[QV]	Secondary metabolites biosynthesis, transport and catabolism ;; Defense mechanisms	Molecular Function: iron ion binding (GO:0005506);; Cellular Component: integral component of membrane (GO:0016021);; Molecular Function: oxidoreductase activity, acting on paired donors, with incorporation or reduction of molecular oxygen, NAD(P)H as one donor, and incorporation of one atom of oxygen (GO:0016709);; Molecular Function: heme binding (GO:0020037);; Biological Process: secondary met…	--	[Q]	Secondary metabolites biosynthesis, transport and catabolism	Cytochrome P450;; Cytochrome P450	Isoflavone 2&apos;-hydroxylase OS=Glycyrrhiza echinata OX=46348 GN=CYP81E1 PE=1 SV=2	Q	Secondary metabolites biosynthesis, transport and catabolism	cytochrome P450 family protein [Medicago truncatula]
Medtr3g078160.JCVIMt4.0v1	c98669.graph_c0	1.15233e-08	-2.15263	down	[L]	Replication, recombination and repair	--	--	[S]	Function unknown	U-box domain;; Armadillo/beta-catenin-like repeat	U-box domain-containing protein 18 OS=Arabidopsis thaliana OX=3702 GN=PUB18 PE=1 SV=1	S	Function unknown	spotted leaf protein, putative [Medicago truncatula]
Medtr3g073250.JCVIMt4.0v1	c89392.graph_c0	1.04515e-13	-2.14623	down	--	--	Molecular Function: signal transducer, downstream of receptor, with serine/threonine kinase activity (GO:0004702);; Molecular Function: ATP binding (GO:0005524);; Cellular Component: intracellular (GO:0005622);; Biological Process: signal transduction by protein phosphorylation (GO:0023014);;	K13414|1.22249e-58|mtr:MTR_3g073250|K13414 mitogen-activated protein kinase kinase kinase 1 [EC:2.7.11.25] | (RefSeq) MAP kinase kinase kinase-like protein	[T]	Signal transduction mechanisms	--	Mitogen-activated protein kinase kinase kinase 1 OS=Arabidopsis thaliana OX=3702 GN=MEKK1 PE=1 SV=2	T	Signal transduction mechanisms	MAP kinase kinase kinase-like protein [Medicago truncatula]
Medtr1g105820.JCVIMt4.0v1	c105513.graph_c0	2.68112e-10	-2.14621	down	--	;;	--	K04733|0|mtr:MTR_1g105820|K04733 interleukin-1 receptor-associated kinase 4 [EC:2.7.11.1] | (RefSeq) cysteine-rich receptor-kinase-like protein	--	--	Salt stress response/antifungal;; Protein tyrosine kinase;; Protein kinase domain;; Protein tyrosine kinase	Cysteine-rich receptor-like protein kinase 25 OS=Arabidopsis thaliana OX=3702 GN=CRK25 PE=3 SV=1	T	Signal transduction mechanisms	cysteine-rich receptor-kinase-like protein [Medicago truncatula]
Medtr1g093100.JCVIMt4.0v1	c94122.graph_c0	2.10585e-14	-2.14606	down	--	--	Molecular Function: aspartic-type endopeptidase activity (GO:0004190);; Biological Process: proteolysis (GO:0006508);; Molecular Function: transferase activity (GO:0016740);; Biological Process: protein catabolic process (GO:0030163);;	--	[O]	Posttranslational modification, protein turnover, chaperones	Xylanase inhibitor C-terminal;; Xylanase inhibitor N-terminal	Basic 7S globulin 2 OS=Glycine max OX=3847 PE=1 SV=1	O	Posttranslational modification, protein turnover, chaperones	xyloglucanase-specific endoglucanase inhibitor protein [Medicago truncatula]
--	c76939.graph_c0	5.77339e-13	-2.14342	down	--	--	--	--	--	--	--	--	--	--	hypothetical protein VIGAN_08277100 [Vigna angularis var. angularis]
Medtr8g024680.JCVIMt4.0v1	c99224.graph_c0	4.15542e-05	-2.14233	down	[R]	General function prediction only	--	--	[R]	General function prediction only	Methyltransferase domain	--	S	Function unknown	methyltransferase, putative [Medicago truncatula]
Medtr3g408340.JCVIMt4.0v1	c94624.graph_c0	6.43444e-06	-2.14179	down	--	--	Cellular Component: endoplasmic reticulum membrane (GO:0005789);; Cellular Component: integral component of membrane (GO:0016021);;	K13989|0|mtr:MTR_3g408340|K13989 Derlin-2/3 | (RefSeq) derlin-2 protein	[S]	Function unknown	Der1-like family	Derlin-1 OS=Arabidopsis thaliana OX=3702 GN=DER1 PE=2 SV=1	S	Function unknown	derlin-2 protein [Medicago truncatula]
Medtr6g007980.JCVIMt4.0v1	c93844.graph_c0	6.18228e-08	-2.14139	down	--	--	Biological Process: lipid metabolic process (GO:0006629);; Molecular Function: hydrolase activity (GO:0016787);;	--	--	--	--	Senescence-associated carboxylesterase 101 OS=Arabidopsis thaliana OX=3702 GN=SAG101 PE=1 SV=1	S	Function unknown	senescence-associated protein [Trifolium pratense]
Medtr6g051690.JCVIMt4.0v1	c95735.graph_c3	3.07239e-24	-2.13856	down	--	--	--	--	[P]	Inorganic ion transport and metabolism	Heavy-metal-associated domain	Heavy metal-associated isoprenylated plant protein 39 OS=Arabidopsis thaliana OX=3702 GN=HIPP39 PE=2 SV=1	S	Function unknown	heavy metal-associated domain protein [Medicago truncatula]
Medtr1g028130.JCVIMt4.0v1	c87170.graph_c0	3.70356e-06	-2.13377	down	--	--	Molecular Function: protein kinase activity (GO:0004672);; Molecular Function: ATP binding (GO:0005524);; Biological Process: protein phosphorylation (GO:0006468);; Cellular Component: integral component of membrane (GO:0016021);; Molecular Function: polysaccharide binding (GO:0030247);;	K04733|5.70651e-83|mtr:MTR_1g028130|K04733 interleukin-1 receptor-associated kinase 4 [EC:2.7.11.1] | (RefSeq) receptor-like kinase	--	--	Wall-associated receptor kinase galacturonan-binding	RING-H2 finger protein ATL22 OS=Arabidopsis thaliana OX=3702 GN=ATL22 PE=2 SV=2	T	Signal transduction mechanisms	receptor-like kinase [Medicago truncatula]
Medtr7g022810.JCVIMt4.0v1	c105051.graph_c0	8.78486e-16	-2.13287	down	--	--	--	--	--	--	Domain of unknown function (DUF4378)	--	S	Function unknown	DUF4378 domain protein [Medicago truncatula]
Medtr4g072320.JCVIMt4.0v1	c94857.graph_c2	1.98855e-26	-2.12902	down	[Q]	Secondary metabolites biosynthesis, transport and catabolism	Molecular Function: oxidoreductase activity (GO:0016491);; Biological Process: oxidation-reduction process (GO:0055114);;	--	[R]	General function prediction only	Aldo/keto reductase family;; Aldo/keto reductase family;; Aldo/keto reductase family	Deoxymugineic acid synthase 1-D OS=Triticum aestivum OX=4565 GN=DMAS1-D PE=2 SV=1	S	Function unknown	aldo/keto reductase family oxidoreductase [Medicago truncatula]
Medtr7g079320.JCVIMt4.0v1	c99939.graph_c1	0.000225736	-2.12894	down	--	;;	--	K04733|0|mtr:MTR_7g079320|K04733 interleukin-1 receptor-associated kinase 4 [EC:2.7.11.1] | (RefSeq) LysM type receptor kinase	--	--	Protein kinase domain;; Protein tyrosine kinase;; LysM domain	Wall-associated receptor kinase-like 1 OS=Arabidopsis thaliana OX=3702 GN=WAKL1 PE=2 SV=1	T	Signal transduction mechanisms	LysM type receptor kinase [Medicago truncatula]
Medtr0022s0200.JCVIMt4.0v1	c93710.graph_c0	1.38042e-16	-2.12894	down	--	--	--	--	--	--	--	--	S	Function unknown	hypothetical protein MTR_0022s0200 [Medicago truncatula]
Medtr1g019110.JCVIMt4.0v1	c88119.graph_c0	1.56595e-15	-2.12764	down	--	--	Molecular Function: DNA binding (GO:0003677);; Molecular Function: transcription factor activity, sequence-specific DNA binding (GO:0003700);; Cellular Component: nucleus (GO:0005634);; Biological Process: regulation of transcription, DNA-templated (GO:0006355);;	K09286|3.85079e-84|mtr:MTR_1g019110|K09286 EREBP-like factor | (RefSeq) dehydration-responsive element-binding protein	--	--	AP2 domain	Ethylene-responsive transcription factor RAP2-1 OS=Arabidopsis thaliana OX=3702 GN=RAP2-1 PE=2 SV=1	K	Transcription	dehydration-responsive element-binding protein [Medicago truncatula]
Medtr1g016780.JCVIMt4.0v1	c96583.graph_c0	9.1862e-43	-2.12153	down	--	--	Biological Process: proteolysis (GO:0006508);; Molecular Function: cysteine-type peptidase activity (GO:0008234);;	K01369|1.75562e-89|mtr:MTR_1g016780|K01369 legumain [EC:3.4.22.34] | (RefSeq) vacuolar processing enzyme	[O]	Posttranslational modification, protein turnover, chaperones	--	Vacuolar-processing enzyme OS=Vicia sativa OX=3908 PE=1 SV=1	O	Posttranslational modification, protein turnover, chaperones	vacuolar processing enzyme [Medicago truncatula]
Medtr3g022790.JCVIMt4.0v1	c92590.graph_c0	1.76776e-10	-2.11981	down	[R]	General function prediction only	Biological Process: defense response (GO:0006952);; Molecular Function: ADP binding (GO:0043531);;	--	[T]	Signal transduction mechanisms	NB-ARC domain	Putative disease resistance protein RGA3 OS=Solanum bulbocastanum OX=147425 GN=RGA3 PE=2 SV=2	S	Function unknown	disease resistance protein (CC-NBS-LRR class) family protein [Medicago truncatula]
Medtr6g033280.JCVIMt4.0v1	c94614.graph_c0	3.13319e-13	-2.11941	down	--	--	Molecular Function: structural constituent of ribosome (GO:0003735);; Biological Process: translation (GO:0006412);; Biological Process: transport (GO:0006810);; Cellular Component: integral component of membrane (GO:0016021);;	K15102|0|mtr:MTR_6g033280|K15102 solute carrier family 25 (mitochondrial phosphate transporter), member 3 | (RefSeq) phosphate carrier protein	[C]	Energy production and conversion	Mitochondrial carrier protein	Mitochondrial phosphate carrier protein 3, mitochondrial OS=Arabidopsis thaliana OX=3702 GN=MPT3 PE=1 SV=1	S	Function unknown	phosphate carrier protein [Medicago truncatula]
Medtr0280s0040.JCVIMt4.0v1	c105146.graph_c0	1.51579e-13	-2.11579	down	--	;;	--	--	--	--	S-locus glycoprotein domain;; D-mannose binding lectin;; Protein kinase domain;; Protein tyrosine kinase;; PAN-like domain	G-type lectin S-receptor-like serine/threonine-protein kinase At2g19130 OS=Arabidopsis thaliana OX=3702 GN=At2g19130 PE=2 SV=1	T	Signal transduction mechanisms	G-type lectin S-receptor-like Serine/Threonine-kinase plant [Medicago truncatula]
Medtr4g081650.JCVIMt4.0v1	c104273.graph_c1	2.90527e-05	-2.11217	down	--	--	Molecular Function: protein serine/threonine kinase activity (GO:0004674);; Molecular Function: ATP binding (GO:0005524);; Cellular Component: plasma membrane (GO:0005886);; Biological Process: protein phosphorylation (GO:0006468);; Biological Process: defense response (GO:0006952);; Cellular Component: plasmodesma (GO:0009506);; Cellular Component: integral component of membrane (GO:0016021);; M…	--	--	--	S-locus glycoprotein domain;; PAN-like domain;; Protein tyrosine kinase;; Protein kinase domain;; D-mannose binding lectin	Receptor-like serine/threonine-protein kinase SD1-8 OS=Arabidopsis thaliana OX=3702 GN=SD18 PE=1 SV=1	--	--	S-locus lectin kinase family protein [Medicago truncatula]
Medtr7g010650.JCVIMt4.0v1	c98951.graph_c0	3.64886e-11	-2.11159	down	[G]	Carbohydrate transport and metabolism	Cellular Component: integral component of plasma membrane (GO:0005887);; Biological Process: water transport (GO:0006833);; Biological Process: cellular water homeostasis (GO:0009992);; Molecular Function: water channel activity (GO:0015250);; Molecular Function: glycerol channel activity (GO:0015254);; Biological Process: glycerol transport (GO:0015793);; Biological Process: ion transmembrane tr…	K09874|8.36112e-114|mtr:MTR_7g010650|K09874 aquaporin NIP | (RefSeq) major intrinsic protein (MIP) family transporter	[G]	Carbohydrate transport and metabolism	Major intrinsic protein;; Major intrinsic protein	Aquaporin NIP2-1 OS=Zea mays OX=4577 GN=NIP2-1 PE=2 SV=2	G	Carbohydrate transport and metabolism	major intrinsic protein (MIP) family transporter [Medicago truncatula]
Medtr3g049490.JCVIMt4.0v1	c92166.graph_c0	7.32692e-35	-2.1105	down	--	--	--	--	--	--	MULE transposase domain;; MuDR family transposase;; SWIM zinc finger;; Transposase, Mutator family	--	S	Function unknown	hypothetical protein TSUD_161700 [Trifolium subterraneum]
Medtr7g104680.JCVIMt4.0v1	c89542.graph_c0	1.11011e-28	-2.10844	down	--	--	--	--	--	--	Domain of unknown function (DUF4228)	--	S	Function unknown	iron-sulfur assembly IscA-like protein [Medicago truncatula]
Medtr3g086540.JCVIMt4.0v1	c93333.graph_c0	1.27052e-07	-2.10552	down	--	--	--	--	--	--	--	--	--	--	protein tyrosine phosphatase MKP1-like [Trifolium pratense]
Medtr5g068660.JCVIMt4.0v1	c97540.graph_c0	9.60196e-06	-2.10498	down	--	--	--	--	--	--	--	--	--	--	hypothetical protein L195_g007748 [Trifolium pratense]
Medtr7g072420.JCVIMt4.0v1	c95247.graph_c0	4.70722e-08	-2.10346	down	[E]	Amino acid transport and metabolism	Cellular Component: mitochondrion (GO:0005739);; Molecular Function: alanine-glyoxylate transaminase activity (GO:0008453);; Molecular Function: pyridoxal phosphate binding (GO:0030170);; Molecular Function: identical protein binding (GO:0042802);;	K00827|0|mtr:MTR_7g072420|K00827 alanine-glyoxylate transaminase / (R)-3-amino-2-methylpropionate-pyruvate transaminase [EC:2.6.1.44 2.6.1.40] | (RefSeq) alanine-glyoxylate aminotransferase-like protein	[E]	Amino acid transport and metabolism	Aminotransferase class-III	Alanine--glyoxylate aminotransferase 2 homolog 3, mitochondrial OS=Arabidopsis thaliana OX=3702 GN=At3g08860 PE=2 SV=1	E	Amino acid transport and metabolism	alanine-glyoxylate aminotransferase-like protein [Medicago truncatula]
Medtr2g014960.JCVIMt4.0v1	c105149.graph_c1	6.63486e-14	-2.10322	down	--	;;	--	--	--	--	Protein kinase domain;; Protein tyrosine kinase;; Leucine rich repeat;; Leucine Rich repeats (2 copies)	Probable leucine-rich repeat receptor-like protein kinase At5g49770 OS=Arabidopsis thaliana OX=3702 GN=At5g49770 PE=2 SV=1	S	Function unknown	LRR receptor-like kinase [Medicago truncatula]
Medtr3g093970.JCVIMt4.0v1	c96260.graph_c0	3.99749e-56	-2.10024	down	--	--	--	--	--	--	--	--	S	Function unknown	hypothetical protein MTR_3g093970 [Medicago truncatula]
Medtr2g438760.JCVIMt4.0v1	c96361.graph_c0	1.78553e-15	-2.09662	down	--	--	--	--	[R]	General function prediction only	Domain of unknown function;; Ankyrin repeats (3 copies);; Ankyrin repeats (many copies);; Ankyrin repeats (many copies);; Ankyrin repeat;; Ankyrin repeat	--	S	Function unknown	ankyrin repeat plant-like protein [Medicago truncatula]
Medtr2g090235.JCVIMt4.0v1	c94871.graph_c0	2.06161e-06	-2.09383	down	--	--	Molecular Function: DNA binding (GO:0003677);; Molecular Function: transcription factor activity, sequence-specific DNA binding (GO:0003700);; Cellular Component: nucleus (GO:0005634);; Biological Process: regulation of transcription, DNA-templated (GO:0006355);;	--	--	--	--	--	K	Transcription	ethylene response factor [Medicago truncatula]
Medtr1g099280.JCVIMt4.0v1	c103775.graph_c0	2.35863e-52	-2.0887	down	--	--	--	K05666|1.57117e-28|mtr:MTR_1g099280|K05666 ATP-binding cassette, subfamily C (CFTR/MRP), member 2 | (RefSeq) ABC transporter-like family-protein	[Q]	Secondary metabolites biosynthesis, transport and catabolism	F-box domain;; F-box-like	ABC transporter C family member 10 OS=Arabidopsis thaliana OX=3702 GN=ABCC10 PE=2 SV=2	V	Defense mechanisms	ABC transporter-like family-protein [Medicago truncatula]
Medtr2g067980.JCVIMt4.0v1	c105831.graph_c0	4.3095e-30	-2.08789	down	--	;;	--	--	--	--	Thaumatin family;; D-mannose binding lectin;; PAN-like domain;; Protein kinase domain;; Protein tyrosine kinase	G-type lectin S-receptor-like serine/threonine-protein kinase RLK1 OS=Arabidopsis thaliana OX=3702 GN=RLK1 PE=2 SV=2	T	Signal transduction mechanisms	lectin kinase family protein [Medicago truncatula]
Medtr3g080060.JCVIMt4.0v1	c83672.graph_c0	0.000178262	-2.0873	down	--	--	--	--	--	--	--	--	S	Function unknown	Clavata3/ESR (CLE) gene family member MtCLE23 [Medicago truncatula]
Medtr6g082810.JCVIMt4.0v1	c105743.graph_c0	3.66358e-20	-2.08722	down	[T]	Signal transduction mechanisms	Molecular Function: protein serine/threonine kinase activity (GO:0004674);; Molecular Function: ATP binding (GO:0005524);; Cellular Component: plasma membrane (GO:0005886);; Biological Process: protein phosphorylation (GO:0006468);; Biological Process: cell surface receptor signaling pathway (GO:0007166);;	K04733|0|mtr:MTR_6g082810|K04733 interleukin-1 receptor-associated kinase 4 [EC:2.7.11.1] | (RefSeq) tyrosine kinase family protein	[T]	Signal transduction mechanisms	Protein tyrosine kinase;; Protein kinase domain;; Kinase-like;; ABC1 family	LEAF RUST 10 DISEASE-RESISTANCE LOCUS RECEPTOR-LIKE PROTEIN KINASE-like 1.1 OS=Arabidopsis thaliana OX=3702 GN=LRK10L-1.1 PE=2 SV=1	T	Signal transduction mechanisms	tyrosine kinase family protein [Medicago truncatula]
Medtr2g070460.JCVIMt4.0v1	c100618.graph_c0	1.93246e-16	-2.08576	down	[Q]	Secondary metabolites biosynthesis, transport and catabolism	--	K09840|0|cam:101505040|K09840 9-cis-epoxycarotenoid dioxygenase [EC:1.13.11.51] | (RefSeq) 9-cis-epoxycarotenoid dioxygenase NCED3, chloroplastic-like	[Q]	Secondary metabolites biosynthesis, transport and catabolism	Retinal pigment epithelial membrane protein	9-cis-epoxycarotenoid dioxygenase NCED3, chloroplastic OS=Arabidopsis thaliana OX=3702 GN=NCED3 PE=2 SV=1	Q	Secondary metabolites biosynthesis, transport and catabolism	9-cis-epoxycarotenoid dioxygenase chloroplastic-like [Trifolium pratense]
Medtr3g463030.JCVIMt4.0v1	c96241.graph_c0	2.61136e-16	-2.08555	down	--	--	--	--	[R]	General function prediction only	Reverse transcriptase (RNA-dependent DNA polymerase);; zinc-binding in reverse transcriptase	Putative ribonuclease H protein At1g65750 OS=Arabidopsis thaliana OX=3702 GN=At1g65750 PE=3 SV=1	S	Function unknown	ribonuclease H, partial [Trifolium pratense]
Medtr4g119410.JCVIMt4.0v1	c94490.graph_c2	2.01733e-31	-2.0812	down	[Q]	Secondary metabolites biosynthesis, transport and catabolism	Molecular Function: metal ion binding (GO:0046872);; Molecular Function: dioxygenase activity (GO:0051213);; Biological Process: oxidation-reduction process (GO:0055114);;	--	[QR]	--	non-haem dioxygenase in morphine synthesis N-terminal;; 2OG-Fe(II) oxygenase superfamily	1-aminocyclopropane-1-carboxylate oxidase homolog 1 OS=Arabidopsis thaliana OX=3702 GN=At1g06620 PE=2 SV=1	S	Function unknown	2OG-Fe(II) oxygenase family oxidoreductase [Medicago truncatula]
Medtr4g093580.JCVIMt4.0v1	c94026.graph_c0	2.24897e-15	-2.08108	down	--	--	Biological Process: nitrogen compound metabolic process (GO:0006807);; Molecular Function: hydrolase activity, acting on carbon-nitrogen (but not peptide) bonds (GO:0016810);;	K01431|1.82866e-17|mtr:MTR_4g093580|K01431 beta-ureidopropionase [EC:3.5.1.6] | (RefSeq) beta-ureidopropionase-like protein	[E]	Amino acid transport and metabolism	--	Beta-ureidopropionase OS=Arabidopsis thaliana OX=3702 GN=PYD3 PE=1 SV=1	S	Function unknown	beta-ureidopropionase-like protein [Medicago truncatula]
Medtr7g015280.JCVIMt4.0v1	c86283.graph_c0	2.69721e-09	-2.07709	down	--	--	Molecular Function: protein serine/threonine kinase activity (GO:0004674);; Molecular Function: ATP binding (GO:0005524);; Biological Process: protein phosphorylation (GO:0006468);; Cellular Component: integral component of membrane (GO:0016021);;	K04733|1.14053e-112|mtr:MTR_7g015280|K04733 interleukin-1 receptor-associated kinase 4 [EC:2.7.11.1] | (RefSeq) receptor-like kinase feronia-like protein	[T]	Signal transduction mechanisms	Protein tyrosine kinase;; Protein kinase domain	Putative receptor-like protein kinase At5g39000 OS=Arabidopsis thaliana OX=3702 GN=At5g39000 PE=3 SV=1	T	Signal transduction mechanisms	receptor-like kinase feronia-like protein [Medicago truncatula]
Medtr6g086390.JCVIMt4.0v1	c83915.graph_c0	1.94805e-10	-2.07513	down	--	--	Cellular Component: integral component of membrane (GO:0016021);;	--	--	--	Arabinogalactan peptide	Arabinogalactan protein 16 OS=Arabidopsis thaliana OX=3702 GN=AGP16 PE=1 SV=1	--	--	arabinogalactan peptide-like protein [Medicago truncatula]
Medtr5g074400.JCVIMt4.0v1	c89711.graph_c0	7.98714e-19	-2.07483	down	--	--	Molecular Function: transcription factor activity, sequence-specific DNA binding (GO:0003700);; Biological Process: regulation of transcription, DNA-templated (GO:0006355);; Molecular Function: sequence-specific DNA binding (GO:0043565);;	K13424|6.95932e-83|mtr:MTR_5g074400|K13424 WRKY transcription factor 33 | (RefSeq) WRKY transcription factor	--	--	--	Probable WRKY transcription factor 26 OS=Arabidopsis thaliana OX=3702 GN=WRKY26 PE=1 SV=2	K	Transcription	WRKY transcription factor [Medicago truncatula]
Medtr3g061570.JCVIMt4.0v1	c94503.graph_c1	1.10741e-23	-2.07222	down	--	--	--	--	--	--	--	Cyclin-dependent protein kinase inhibitor SMR13 OS=Arabidopsis thaliana OX=3702 GN=SMR13 PE=4 SV=1	S	Function unknown	hypothetical protein MTR_3g061570 [Medicago truncatula]
Medtr2g012890.JCVIMt4.0v1	c91364.graph_c1	5.84006e-11	-2.07082	down	--	--	--	--	--	--	Rho termination factor, N-terminal domain	--	S	Function unknown	hypothetical protein MTR_2g012890 [Medicago truncatula]
Medtr8g009170.JCVIMt4.0v1	c105747.graph_c0	4.05942e-89	-2.06889	down	[Q]	Secondary metabolites biosynthesis, transport and catabolism	--	--	[QR]	--	2OG-Fe(II) oxygenase superfamily;; non-haem dioxygenase in morphine synthesis N-terminal;; PPR repeat family;; PPR repeat;; PPR repeat	1-aminocyclopropane-1-carboxylate oxidase homolog 12 OS=Arabidopsis thaliana OX=3702 GN=At5g59540 PE=2 SV=1	S	Function unknown	1-aminocyclopropane-1-carboxylate oxidase-like protein [Medicago truncatula]
Medtr7g118300.JCVIMt4.0v1	c76809.graph_c0	8.78641e-10	-2.06758	down	[H]	Coenzyme transport and metabolism	Cellular Component: cytosol (GO:0005829);; Molecular Function: O-methyltransferase activity (GO:0008171);; Molecular Function: S-adenosylmethionine-dependent methyltransferase activity (GO:0008757);; Biological Process: aromatic compound biosynthetic process (GO:0019438);; Biological Process: methylation (GO:0032259);; Molecular Function: protein dimerization activity (GO:0046983);;	--	[R]	General function prediction only	O-methyltransferase;; Dimerisation domain;; O-methyltransferase	Anthranilate N-methyltransferase OS=Ruta graveolens OX=37565 PE=1 SV=1	S	Function unknown	caffeic acid O-methyltransferase [Medicago truncatula]
Medtr4g053420.JCVIMt4.0v1	c101036.graph_c0	2.7761e-46	-2.06693	down	[M]	Cell wall/membrane/envelope biogenesis	Molecular Function: catalytic activity (GO:0003824);; Molecular Function: coenzyme binding (GO:0050662);;	K12449|0|mtr:MTR_4g053420|K12449 UDP-apiose/xylose synthase | (RefSeq) UDP-D-apiose/UDP-D-xylose synthase	[GM]	--	NAD dependent epimerase/dehydratase family;; GDP-mannose 4,6 dehydratase;; Polysaccharide biosynthesis protein;; Male sterility protein;; Saccharopine dehydrogenase NADP binding domain;; 3-beta hydroxysteroid dehydrogenase/isomerase family;; RmlD substrate binding domain;; UDP-glucose/GDP-mannose dehydrogenase family, NAD binding domain	UDP-D-apiose/UDP-D-xylose synthase 2 OS=Arabidopsis thaliana OX=3702 GN=AXS2 PE=2 SV=1	M	Cell wall/membrane/envelope biogenesis	UDP-D-apiose/UDP-D-xylose synthase [Medicago truncatula]
Medtr8g076800.JCVIMt4.0v1	c99087.graph_c0	1.05159e-29	-2.06265	down	--	--	--	--	--	--	EamA-like transporter family	WAT1-related protein At5g07050 OS=Arabidopsis thaliana OX=3702 GN=At5g07050 PE=2 SV=1	S	Function unknown	hypothetical protein TSUD_329490 [Trifolium subterraneum]
Medtr3g103590.JCVIMt4.0v1	c90363.graph_c0	0.000169624	-2.05259	down	--	--	--	K09338|5.56944e-50|mtr:MTR_3g103590|K09338 homeobox-leucine zipper protein | (RefSeq) homeobox associated leucine zipper protein	--	--	--	--	--	--	homeobox associated leucine zipper protein [Medicago truncatula]
Medtr6g023460.JCVIMt4.0v1	c85618.graph_c0	1.87725e-08	-2.05003	down	[T]	Signal transduction mechanisms	Molecular Function: calcium ion binding (GO:0005509);;	K13448|1.25587e-62|cam:101492172|K13448 calcium-binding protein CML | (RefSeq) putative calcium-binding protein CML19	[T]	Signal transduction mechanisms	EF hand;; EF-hand domain pair;; EF-hand domain pair;; EF-hand domain;; EF hand	Putative calcium-binding protein CML19 OS=Oryza sativa subsp. japonica OX=39947 GN=CML19 PE=3 SV=1	DTZ	--	hypothetical protein TSUD_165920 [Trifolium subterraneum]
Medtr5g016440.JCVIMt4.0v1	c101779.graph_c1	4.80156e-09	-2.04799	down	[QV]	Secondary metabolites biosynthesis, transport and catabolism ;; Defense mechanisms	--	--	[Q]	Secondary metabolites biosynthesis, transport and catabolism	Cytochrome P450	Cytochrome P450 81D1 OS=Arabidopsis thaliana OX=3702 GN=CYP81D1 PE=2 SV=1	Q	Secondary metabolites biosynthesis, transport and catabolism	cytochrome P450 family protein [Medicago truncatula]
--	c90443.graph_c0	6.53659e-05	-2.04758	down	--	--	Cellular Component: membrane (GO:0016020);; Molecular Function: metal ion binding (GO:0046872);;	--	[O]	Posttranslational modification, protein turnover, chaperones	Ring finger domain;; RING-H2 zinc finger domain;; RING-like zinc finger;; Zinc finger, C3HC4 type (RING finger)	RING-H2 finger protein ATL60 OS=Arabidopsis thaliana OX=3702 GN=ATL60 PE=2 SV=1	O	Posttranslational modification, protein turnover, chaperones	RING/U-box superfamily protein [Glycine max]
Medtr4g094698.JCVIMt4.0v1	c88057.graph_c0	8.92732e-29	-2.04727	down	--	--	--	--	--	--	VQ motif	--	S	Function unknown	VQ motif protein [Medicago truncatula]
Medtr7g015390.JCVIMt4.0v1	c79734.graph_c0	5.78222e-05	-2.04692	down	--	--	Molecular Function: protein kinase activity (GO:0004672);; Cellular Component: membrane (GO:0016020);; Biological Process: phosphorylation (GO:0016310);;	--	[T]	Signal transduction mechanisms	--	Receptor-like protein kinase FERONIA OS=Arabidopsis thaliana OX=3702 GN=FER PE=1 SV=1	T	Signal transduction mechanisms	feronia receptor-like kinase [Medicago truncatula]
--	c94946.graph_c0	6.66606e-47	-2.0446	down	--	--	--	--	--	--	--	--	--	--	hypothetical protein MTR_8g009710 [Medicago truncatula]
Medtr2g016580.JCVIMt4.0v1	c91836.graph_c0	1.00041e-07	-2.03497	down	--	--	Molecular Function: protein serine/threonine kinase activity (GO:0004674);; Molecular Function: ATP binding (GO:0005524);; Biological Process: protein phosphorylation (GO:0006468);; Cellular Component: integral component of membrane (GO:0016021);;	--	--	--	--	Probable LRR receptor-like serine/threonine-protein kinase At3g47570 OS=Arabidopsis thaliana OX=3702 GN=At3g47570 PE=2 SV=1	S	Function unknown	LRR receptor-like kinase resistance protein, partial [Trifolium pratense]
Medtr3g098310.JCVIMt4.0v1	c100123.graph_c0	2.84157e-32	-2.03496	down	[O]	Posttranslational modification, protein turnover, chaperones	--	K03696|0|mtr:MTR_3g098310|K03696 ATP-dependent Clp protease ATP-binding subunit ClpC | (RefSeq) ATP-dependent Clp protease	[O]	Posttranslational modification, protein turnover, chaperones	AAA domain (Cdc48 subfamily);; C-terminal, D2-small domain, of ClpB protein;; AAA domain (dynein-related subfamily);; ATPase family associated with various cellular activities (AAA);; Sigma-54 interaction domain;; Clp amino terminal domain, pathogenicity island component;; ATPase family associated with various cellular activities (AAA)	Chaperone protein ClpD, chloroplastic OS=Arabidopsis thaliana OX=3702 GN=CLPD PE=1 SV=1	O	Posttranslational modification, protein turnover, chaperones	ATP-dependent Clp protease [Medicago truncatula]
Medtr2g090155.JCVIMt4.0v1	c94719.graph_c0	1.65626e-37	-2.0324	down	--	--	Cellular Component: integral component of membrane (GO:0016021);;	K13348|0|mtr:MTR_2g090155|K13348 protein Mpv17 | (RefSeq) peroxisomal membrane 22 kDa (Mpv17/PMP22) family protein	[R]	General function prediction only	Mpv17 / PMP22 family	--	S	Function unknown	peroxisomal membrane 22 kDa (Mpv17/PMP22) family protein [Medicago truncatula]
--	c92838.graph_c0	5.74485e-35	-2.03194	down	[E]	Amino acid transport and metabolism	Molecular Function: transporter activity (GO:0005215);; Biological Process: oligopeptide transport (GO:0006857);; Cellular Component: integral component of membrane (GO:0016021);;	K14638|1.74595e-80|cam:101496672|K14638 solute carrier family 15 (peptide/histidine transporter), member 3/4 | (RefSeq) protein NRT1/ PTR FAMILY 8.3-like	[E]	Amino acid transport and metabolism	POT family	Protein NRT1/ PTR FAMILY 8.3 OS=Arabidopsis thaliana OX=3702 GN=NPF8.3 PE=1 SV=1	E	Amino acid transport and metabolism	peptide transporter PTR2-like protein, partial [Trifolium pratense]
Medtr1g108330.JCVIMt4.0v1	c88710.graph_c0	1.5264e-05	-2.03024	down	--	--	Cellular Component: integral component of membrane (GO:0016021);;	--	--	--	--	--	--	--	transmembrane protein, putative [Medicago truncatula]
Medtr8g010370.JCVIMt4.0v1	c104812.graph_c0	2.71085e-25	-2.02871	down	--	--	--	--	--	--	--	--	--	--	hypothetical protein MtrDRAFT_AC149134g17v2 [Medicago truncatula]
Medtr2g078780.JCVIMt4.0v1	c61223.graph_c0	5.79771e-13	-2.02663	down	--	--	--	--	--	--	--	--	--	--	chilling-induced protein, putative [Medicago truncatula]
Medtr8g059170.JCVIMt4.0v1	c88328.graph_c0	1.67154e-08	-2.02393	down	--	--	Molecular Function: DNA binding (GO:0003677);; Cellular Component: nucleus (GO:0005634);; Biological Process: regulation of transcription, DNA-templated (GO:0006355);;	--	--	--	No apical meristem (NAM) protein	NAC domain-containing protein 72 OS=Arabidopsis thaliana OX=3702 GN=NAC072 PE=2 SV=1	K	Transcription	NAC3 [Medicago falcata]
Medtr1g010050.JCVIMt4.0v1	c84340.graph_c0	8.97873e-30	-2.01205	down	--	--	Molecular Function: signal transducer activity (GO:0004871);; Cellular Component: heterotrimeric G-protein complex (GO:0005834);; Biological Process: G-protein coupled receptor signaling pathway (GO:0007186);;	--	--	--	--	--	S	Function unknown	GGL domain protein [Medicago truncatula]
Medtr5g071360.JCVIMt4.0v1	c96613.graph_c1	2.07502e-27	-2.00877	down	[E]	Amino acid transport and metabolism	Molecular Function: asparagine synthase (glutamine-hydrolyzing) activity (GO:0004066);; Molecular Function: ATP binding (GO:0005524);; Cellular Component: cytosol (GO:0005829);; Biological Process: glutamine metabolic process (GO:0006541);; Biological Process: response to absence of light (GO:0009646);; Molecular Function: protein homodimerization activity (GO:0042803);; Biological Process: L-asp…	K01953|1.40147e-176|mtr:MTR_5g071360|K01953 asparagine synthase (glutamine-hydrolysing) [EC:6.3.5.4] | (RefSeq) asparagine synthetase [glutamine-hydrolyzing] protein	[E]	Amino acid transport and metabolism	Glutamine amidotransferase domain;; Glutamine amidotransferase domain;; Asparagine synthase;; Aluminium induced protein	Asparagine synthetase, root [glutamine-hydrolyzing] OS=Pisum sativum OX=3888 GN=AS2 PE=2 SV=3	E	Amino acid transport and metabolism	unknown, partial [Medicago truncatula]
Medtr4g088220.JCVIMt4.0v1	c105275.graph_c0	8.8421e-21	-2.00543	down	--	--	--	--	[R]	General function prediction only	--	--	S	Function unknown	guanylate-binding family protein [Medicago truncatula]
Medtr7g062950.JCVIMt4.0v1	c105606.graph_c0	8.35598e-21	-2.00137	down	[T]	Signal transduction mechanisms	--	--	--	--	Protein kinase domain;; Protein tyrosine kinase;; Legume lectin domain	L-type lectin-domain containing receptor kinase IV.1 OS=Arabidopsis thaliana OX=3702 GN=LECRK41 PE=2 SV=1	T	Signal transduction mechanisms	L-type lectin-domain receptor kinase IV.2-like protein [Medicago truncatula]
Medtr1g031200.JCVIMt4.0v1	c94520.graph_c1	2.10804e-16	-2.00067	down	--	--	Molecular Function: protein serine/threonine kinase activity (GO:0004674);; Molecular Function: ATP binding (GO:0005524);; Biological Process: protein phosphorylation (GO:0006468);; Cellular Component: integral component of membrane (GO:0016021);; Molecular Function: polysaccharide binding (GO:0030247);;	--	--	--	--	Probable receptor-like protein kinase At5g39030 OS=Arabidopsis thaliana OX=3702 GN=At5g39030 PE=2 SV=1	T	Signal transduction mechanisms	receptor-like kinase [Medicago truncatula]
Medtr6g071040.JCVIMt4.0v1	c89075.graph_c0	4.12229e-05	-1.99388	down	--	--	--	--	--	--	--	--	S	Function unknown	hypothetical protein MTR_6g071040 [Medicago truncatula]
Medtr4g092560.JCVIMt4.0v1	c96299.graph_c0	6.64111e-10	-1.99321	down	--	--	Molecular Function: transmembrane receptor protein tyrosine kinase activity (GO:0004714);; Molecular Function: ATP binding (GO:0005524);; Cellular Component: integral component of membrane (GO:0016021);; Biological Process: peptidyl-tyrosine phosphorylation (GO:0018108);;	K04733|5.76623e-156|mtr:MTR_4g092560|K04733 interleukin-1 receptor-associated kinase 4 [EC:2.7.11.1] | (RefSeq) tyrosine kinase family protein	--	--	Protein tyrosine kinase	Probably inactive leucine-rich repeat receptor-like protein kinase At5g48380 OS=Arabidopsis thaliana OX=3702 GN=At5g48380 PE=1 SV=1	--	--	tyrosine kinase family protein [Medicago truncatula]
Medtr4g016870.JCVIMt4.0v1	c105165.graph_c0	0.000118662	-1.99244	down	--	--	--	--	--	--	--	--	--	--	receptor-like protein, putative [Medicago truncatula]
Medtr2g068650.JCVIMt4.0v1	c85474.graph_c0	8.07952e-08	-1.98981	down	--	--	Molecular Function: protein serine/threonine kinase activity (GO:0004674);; Molecular Function: transmembrane receptor protein tyrosine kinase activity (GO:0004714);; Molecular Function: ATP binding (GO:0005524);; Cellular Component: plasma membrane (GO:0005886);; Cellular Component: integral component of membrane (GO:0016021);; Biological Process: peptidyl-tyrosine phosphorylation (GO:0018108);;…	--	--	--	Protein kinase domain;; Protein tyrosine kinase	G-type lectin S-receptor-like serine/threonine-protein kinase LECRK2 OS=Oryza sativa subsp. japonica OX=39947 GN=LECRK2 PE=3 SV=1	T	Signal transduction mechanisms	malectin/receptor-like kinase family protein [Medicago truncatula]
Medtr8g465160.JCVIMt4.0v1	c89664.graph_c0	9.62121e-05	-1.9898	down	--	--	Molecular Function: nucleotide binding (GO:0000166);; Molecular Function: protein serine/threonine kinase activity (GO:0004674);; Cellular Component: plasma membrane (GO:0005886);; Biological Process: protein phosphorylation (GO:0006468);; Cellular Component: plasmodesma (GO:0009506);; Molecular Function: ubiquitin protein ligase binding (GO:0031625);; Biological Process: innate immune response (…	--	--	--	D-mannose binding lectin	Putative G-type lectin S-receptor-like serine/threonine-protein kinase At1g61610 OS=Arabidopsis thaliana OX=3702 GN=At1g61610 PE=3 SV=1	T	Signal transduction mechanisms	S-locus lectin kinase family protein [Medicago truncatula]
Medtr2g073050.JCVIMt4.0v1	c101383.graph_c1	1.09917e-16	-1.98734	down	--	--	Cellular Component: membrane (GO:0016020);;	--	--	--	Neprosin	--	S	Function unknown	carboxyl-terminal peptidase [Medicago truncatula]
Medtr4g017650.JCVIMt4.0v1	c91537.graph_c0	9.01825e-12	-1.98298	down	[R]	General function prediction only	--	K06910|9.54296e-116|mtr:MTR_4g017650|K06910 uncharacterized protein | (RefSeq) phosphatidylethanolamine-binding protein	--	--	Phosphatidylethanolamine-binding protein	--	S	Function unknown	phosphatidylethanolamine-binding protein [Medicago truncatula]
Medtr4g090545.JCVIMt4.0v1	c81822.graph_c0	2.32566e-26	-1.97735	down	--	--	--	--	--	--	--	--	S	Function unknown	hypothetical protein MTR_4g090545 [Medicago truncatula]
Medtr2g086920.JCVIMt4.0v1	c100649.graph_c0	7.65121e-33	-1.97595	down	--	--	Cellular Component: integral component of membrane (GO:0016021);;	--	--	--	--	F-box protein At2g27310 OS=Arabidopsis thaliana OX=3702 GN=At2g27310 PE=2 SV=1	S	Function unknown	F-box plant-like protein [Medicago truncatula]
Medtr3g092330.JCVIMt4.0v1	c96215.graph_c3	0.000690972	-1.97485	down	--	--	Molecular Function: ATP binding (GO:0005524);; Cellular Component: nucleus (GO:0005634);; Biological Process: regulation of transcription, DNA-templated (GO:0006355);; Biological Process: developmental process (GO:0032502);;	--	--	--	--	--	K	Transcription	growth-regulating factor [Medicago truncatula]
Medtr8g069955.JCVIMt4.0v1	c102360.graph_c0	6.39602e-15	-1.97357	down	--	--	Cellular Component: trans-Golgi network (GO:0005802);; Cellular Component: plasma membrane (GO:0005886);; Biological Process: phosphate ion transport (GO:0006817);; Molecular Function: inositol monophosphate 1-phosphatase activity (GO:0008934);; Cellular Component: integral component of membrane (GO:0016021);; Biological Process: dephosphorylation (GO:0016311);; Molecular Function: inositol monop…	--	[U]	Intracellular trafficking, secretion, and vesicular transport	EXS family;; SPX domain	Phosphate transporter PHO1 homolog 1 OS=Arabidopsis thaliana OX=3702 GN=PHO1-H1 PE=2 SV=1	T	Signal transduction mechanisms	phosphate transporter PHO1-like protein [Medicago truncatula]
--	c99793.graph_c0	2.02173e-12	-1.96487	down	--	--	--	--	--	--	--	--	S	Function unknown	PREDICTED: uncharacterized protein LOC108223098 isoform X6 [Daucus carota subsp. sativus]
Medtr8g070115.JCVIMt4.0v1	c100576.graph_c0	1.29818e-08	-1.96425	down	[Q]	Secondary metabolites biosynthesis, transport and catabolism	Molecular Function: alcohol dehydrogenase (NADP+) activity (GO:0008106);; Biological Process: oxidation-reduction process (GO:0055114);;	--	[R]	General function prediction only	Aldo/keto reductase family	NADPH-dependent aldo-keto reductase, chloroplastic OS=Arabidopsis thaliana OX=3702 GN=AKR4C9 PE=1 SV=1	S	Function unknown	aldo/keto reductase family oxidoreductase [Medicago truncatula]
Medtr7g011663.JCVIMt4.0v1	c91242.graph_c0	0.000419468	-1.96409	down	[I]	Lipid transport and metabolism	Molecular Function: magnesium ion binding (GO:0000287);; Cellular Component: chloroplast (GO:0009507);; Biological Process: gibberellin biosynthetic process (GO:0009686);; Molecular Function: ent-copalyl diphosphate synthase activity (GO:0009905);; Molecular Function: terpene synthase activity (GO:0010333);;	K04120|0|mtr:MTR_7g011663|K04120 ent-copalyl diphosphate synthase [EC:5.5.1.13] | (RefSeq) copalyldiphosphate synthase	--	--	Terpene synthase, N-terminal domain;; Terpene synthase family, metal binding domain	Ent-copalyl diphosphate synthase, chloroplastic OS=Pisum sativum OX=3888 PE=2 SV=1	I	Lipid transport and metabolism	copalyldiphosphate synthase [Medicago truncatula]
Medtr1g028150.JCVIMt4.0v1	c104196.graph_c0	6.29761e-18	-1.96083	down	--	--	Molecular Function: kinase activity (GO:0016301);; Biological Process: phosphorylation (GO:0016310);; Molecular Function: polysaccharide binding (GO:0030247);;	--	--	--	Wall-associated receptor kinase galacturonan-binding	--	T	Signal transduction mechanisms	wall-associated receptor kinase galacturonan-binding protein [Medicago truncatula]
Medtr4g094595.JCVIMt4.0v1	c100146.graph_c1	1.72753e-05	-1.96055	down	--	--	--	--	--	--	--	--	G	Carbohydrate transport and metabolism	starch synthase IV [Medicago truncatula]
Medtr8g014700.JCVIMt4.0v1	c91212.graph_c0	3.63479e-07	-1.95989	down	--	--	Molecular Function: protein serine/threonine kinase activity (GO:0004674);; Molecular Function: protein tyrosine kinase activity (GO:0004713);; Molecular Function: ATP binding (GO:0005524);; Cellular Component: integral component of membrane (GO:0016021);; Biological Process: peptidyl-tyrosine phosphorylation (GO:0018108);;	K04733|2.84726e-27|mtr:MTR_8g014860|K04733 interleukin-1 receptor-associated kinase 4 [EC:2.7.11.1] | (RefSeq) receptor-like kinase	--	--	--	Putative leucine-rich repeat receptor-like serine/threonine-protein kinase At2g19230 OS=Arabidopsis thaliana OX=3702 GN=At2g19230 PE=3 SV=3	T	Signal transduction mechanisms	LRR receptor-like kinase plant-like protein, putative [Medicago truncatula]
Medtr7g112000.JCVIMt4.0v1	c94322.graph_c0	9.40244e-25	-1.95931	down	--	--	Molecular Function: calmodulin binding (GO:0005516);; Biological Process: response to stress (GO:0006950);;	--	--	--	Calmodulin binding protein-like	Calmodulin-binding protein 60 B OS=Arabidopsis thaliana OX=3702 GN=CBP60B PE=2 SV=1	S	Function unknown	calmodulin-binding protein [Medicago truncatula]
Medtr5g048690.JCVIMt4.0v1	c86698.graph_c0	0.000910469	-1.95836	down	--	--	--	--	--	--	--	--	--	--	hypothetical protein TSUD_399800 [Trifolium subterraneum]
Medtr5g088400.JCVIMt4.0v1	c88511.graph_c0	1.04128e-13	-1.95168	down	[T]	Signal transduction mechanisms	Molecular Function: protein serine/threonine kinase activity (GO:0004674);; Molecular Function: ATP binding (GO:0005524);; Biological Process: protein phosphorylation (GO:0006468);;	K04733|2.89643e-151|mtr:MTR_5g088400|K04733 interleukin-1 receptor-associated kinase 4 [EC:2.7.11.1] | (RefSeq) tyrosine kinase family protein	[T]	Signal transduction mechanisms	Protein tyrosine kinase;; Protein kinase domain	Probable serine/threonine-protein kinase PBL3 OS=Arabidopsis thaliana OX=3702 GN=PBL3 PE=1 SV=1	T	Signal transduction mechanisms	tyrosine kinase family protein [Medicago truncatula]
Medtr5g029100.JCVIMt4.0v1	c100833.graph_c0	4.25457e-24	-1.95159	down	[G]	Carbohydrate transport and metabolism	Molecular Function: hydrolase activity, hydrolyzing O-glycosyl compounds (GO:0004553);; Cellular Component: cell wall (GO:0005618);; Biological Process: xyloglucan metabolic process (GO:0010411);; Molecular Function: xyloglucan:xyloglucosyl transferase activity (GO:0016762);; Biological Process: cell wall biogenesis (GO:0042546);; Cellular Component: apoplast (GO:0048046);; Biological Process: ce…	K08235|0|mtr:MTR_5g029100|K08235 xyloglucan:xyloglucosyl transferase [EC:2.4.1.207] | (RefSeq) xyloglucan endotransglucosylase/hydrolase family protein	--	--	Glycosyl hydrolases family 16;; Xyloglucan endo-transglycosylase (XET) C-terminus	Probable xyloglucan endotransglucosylase/hydrolase protein 30 OS=Arabidopsis thaliana OX=3702 GN=XTH30 PE=2 SV=2	G	Carbohydrate transport and metabolism	xyloglucan endotransglucosylase/hydrolase family protein [Medicago truncatula]
Medtr2g034720.JCVIMt4.0v1	c98212.graph_c0	1.12722e-46	-1.95042	down	[G]	Carbohydrate transport and metabolism	--	--	--	--	Glycosyl hydrolase family 3 C-terminal domain;; Glycosyl hydrolase family 3 N terminal domain;; Fibronectin type III-like domain	Beta-D-xylosidase 1 OS=Arabidopsis thaliana OX=3702 GN=BXL1 PE=1 SV=1	G	Carbohydrate transport and metabolism	alpha-L-arabinofuranosidase/beta-D-xylosidase [Medicago truncatula]
Medtr4g007300.JCVIMt4.0v1	c95054.graph_c0	4.43082e-44	-1.94935	down	[O]	Posttranslational modification, protein turnover, chaperones	Cellular Component: nucleus (GO:0005634);; Cellular Component: chloroplast stroma (GO:0009570);; Cellular Component: viral envelope (GO:0019031);;	--	[O]	Posttranslational modification, protein turnover, chaperones	DnaJ domain	Chaperone protein dnaJ 8, chloroplastic OS=Arabidopsis thaliana OX=3702 GN=ATJ8 PE=2 SV=1	O	Posttranslational modification, protein turnover, chaperones	chaperone protein dnaJ chloroplastic-like, partial [Trifolium pratense]
Medtr1g023700.JCVIMt4.0v1	c104701.graph_c1	1.36105e-21	-1.9475	down	[QV]	Secondary metabolites biosynthesis, transport and catabolism ;; Defense mechanisms	Molecular Function: monooxygenase activity (GO:0004497);; Molecular Function: iron ion binding (GO:0005506);; Cellular Component: integral component of membrane (GO:0016021);; Molecular Function: oxidoreductase activity, acting on paired donors, with incorporation or reduction of molecular oxygen (GO:0016705);; Molecular Function: heme binding (GO:0020037);; Biological Process: oxidation-reductio…	--	[Q]	Secondary metabolites biosynthesis, transport and catabolism	Cytochrome P450	Cytochrome P450 83B1 OS=Arabidopsis thaliana OX=3702 GN=CYP83B1 PE=1 SV=1	Q	Secondary metabolites biosynthesis, transport and catabolism	cytochrome P450 family 71 protein [Medicago truncatula]
Medtr7g070220.JCVIMt4.0v1	c98639.graph_c0	4.64926e-09	-1.93935	down	--	--	--	--	--	--	AP2 domain	Dehydration-responsive element-binding protein 2A OS=Oryza sativa subsp. indica OX=39946 GN=DREB2A PE=3 SV=2	K	Transcription	DRE transcription factor [Medicago truncatula]
Medtr7g105390.JCVIMt4.0v1	c92813.graph_c0	1.4061e-43	-1.9373	down	--	--	Molecular Function: serine-type carboxypeptidase activity (GO:0004185);; Biological Process: proteolysis (GO:0006508);; Molecular Function: dipeptidyl-peptidase activity (GO:0008239);;	K01285|0|mtr:MTR_7g105390|K01285 lysosomal Pro-X carboxypeptidase [EC:3.4.16.2] | (RefSeq) lysosomal pro-X carboxypeptidase-like protein	[OR]	--	Serine carboxypeptidase S28;; Serine carboxypeptidase S28	Probable serine protease EDA2 OS=Arabidopsis thaliana OX=3702 GN=EDA2 PE=2 SV=2	S	Function unknown	lysosomal pro-X carboxypeptidase-like protein [Medicago truncatula]
Medtr2g450040.JCVIMt4.0v1	c101478.graph_c0	9.64417e-25	-1.9346	down	[QV]	Secondary metabolites biosynthesis, transport and catabolism ;; Defense mechanisms	Molecular Function: iron ion binding (GO:0005506);; Cellular Component: integral component of membrane (GO:0016021);; Molecular Function: oxidoreductase activity, acting on paired donors, with incorporation or reduction of molecular oxygen, NAD(P)H as one donor, and incorporation of one atom of oxygen (GO:0016709);; Molecular Function: heme binding (GO:0020037);; Biological Process: secondary met…	K00512|0|mtr:MTR_2g450040|K00512 steroid 17alpha-monooxygenase / 17alpha-hydroxyprogesterone deacetylase [EC:1.14.14.19 1.14.14.32] | (RefSeq) cytochrome P450 family protein	[Q]	Secondary metabolites biosynthesis, transport and catabolism	Cytochrome P450	Cytochrome P450 82A4 OS=Glycine max OX=3847 GN=CYP82A4 PE=2 SV=1	Q	Secondary metabolites biosynthesis, transport and catabolism	cytochrome P450 family protein [Medicago truncatula]
Medtr1g030580.JCVIMt4.0v1	c87646.graph_c0	1.14004e-20	-1.9339	down	--	--	Biological Process: amino acid transmembrane transport (GO:0003333);; Cellular Component: plasma membrane (GO:0005886);; Molecular Function: amino acid transmembrane transporter activity (GO:0015171);; Cellular Component: integral component of membrane (GO:0016021);; Biological Process: amino acid export (GO:0032973);; Biological Process: amino acid import (GO:0043090);; Biological Process: amino…	--	--	--	EamA-like transporter family	WAT1-related protein At1g44800 OS=Arabidopsis thaliana OX=3702 GN=At1g44800 PE=1 SV=1	S	Function unknown	nodulin MtN21/EamA-like transporter family protein [Medicago truncatula]
Medtr6g008690.JCVIMt4.0v1	c103975.graph_c0	3.73857e-44	-1.93361	down	[E]	Amino acid transport and metabolism	Molecular Function: transporter activity (GO:0005215);; Biological Process: transport (GO:0006810);; Cellular Component: integral component of membrane (GO:0016021);;	K14638|2.0538e-163|mtr:MTR_6g008690|K14638 solute carrier family 15 (peptide/histidine transporter), member 3/4 | (RefSeq) peptide/nitrate transporter plant-like protein	[E]	Amino acid transport and metabolism	POT family;; Major Facilitator Superfamily;; POT family	Protein NRT1/ PTR FAMILY 5.8 OS=Arabidopsis thaliana OX=3702 GN=NPF5.8 PE=2 SV=1	E	Amino acid transport and metabolism	peptide/nitrate transporter plant-like protein [Medicago truncatula]
Medtr1g028080.JCVIMt4.0v1	c105735.graph_c0	5.20531e-46	-1.93315	down	--	;;	Molecular Function: protein kinase activity (GO:0004672);; Molecular Function: ATP binding (GO:0005524);; Biological Process: protein phosphorylation (GO:0006468);; Cellular Component: integral component of membrane (GO:0016021);; Molecular Function: polysaccharide binding (GO:0030247);;	K04733|0|mtr:MTR_1g028080|K04733 interleukin-1 receptor-associated kinase 4 [EC:2.7.11.1] | (RefSeq) receptor-like kinase	[T]	Signal transduction mechanisms	Protein kinase domain;; Protein tyrosine kinase;; Wall-associated receptor kinase galacturonan-binding	Rust resistance kinase Lr10 OS=Triticum aestivum OX=4565 GN=LRK10 PE=2 SV=1	T	Signal transduction mechanisms	receptor-like kinase [Medicago truncatula]
Medtr5g027810.JCVIMt4.0v1	c102523.graph_c0	1.05006e-23	-1.92613	down	[K]	Transcription	Biological Process: defense response (GO:0006952);; Molecular Function: ADP binding (GO:0043531);;	K13457|0|mtr:MTR_5g027810|K13457 disease resistance protein RPM1 | (RefSeq) disease resistance protein (CC-NBS-LRR class) family protein	[T]	Signal transduction mechanisms	NB-ARC domain;; Leucine Rich repeats (2 copies);; Leucine rich repeat	Disease resistance protein RPM1 OS=Arabidopsis thaliana OX=3702 GN=RPM1 PE=1 SV=1	S	Function unknown	disease resistance protein (CC-NBS-LRR class) family protein [Medicago truncatula]
Medtr7g015550.JCVIMt4.0v1	c73116.graph_c0	4.53446e-12	-1.91971	down	--	--	Molecular Function: protein serine/threonine kinase activity (GO:0004674);; Molecular Function: ATP binding (GO:0005524);; Biological Process: protein phosphorylation (GO:0006468);; Cellular Component: integral component of membrane (GO:0016021);;	--	[T]	Signal transduction mechanisms	--	Receptor-like protein kinase FERONIA OS=Arabidopsis thaliana OX=3702 GN=FER PE=1 SV=1	T	Signal transduction mechanisms	feronia receptor-like kinase [Medicago truncatula]
Medtr1g096290.JCVIMt4.0v1	c87657.graph_c0	7.6046e-07	-1.91834	down	--	--	--	--	--	--	--	--	S	Function unknown	hypothetical protein MTR_1g096290 [Medicago truncatula]
Medtr3g068200.JCVIMt4.0v1	c91313.graph_c0	5.09861e-23	-1.91485	down	--	--	Molecular Function: protein serine/threonine phosphatase activity (GO:0004722);; Biological Process: protein dephosphorylation (GO:0006470);; Molecular Function: metal ion binding (GO:0046872);;	K14497|1.14273e-21|mtr:MTR_3g068200|K14497 protein phosphatase 2C [EC:3.1.3.16] | (RefSeq) protein phosphatase 2C-like protein	[T]	Signal transduction mechanisms	--	Protein phosphatase 2C 3 OS=Arabidopsis thaliana OX=3702 GN=AIP1 PE=1 SV=1	T	Signal transduction mechanisms	protein phosphatase 2C-like protein [Medicago truncatula]
Medtr5g043660.JCVIMt4.0v1	c102065.graph_c0	2.22175e-39	-1.9093	down	--	--	--	--	--	--	--	--	S	Function unknown	nodulin-like protein, putative [Medicago truncatula]
Medtr6g052610.JCVIMt4.0v1	c99384.graph_c0	9.11282e-26	-1.90772	down	--	--	--	--	[R]	General function prediction only	--	--	L	Replication, recombination and repair	hypothetical protein VITISV_036207 [Vitis vinifera]
Medtr3g007240.JCVIMt4.0v1	c104058.graph_c0	0.000107622	-1.90679	down	[P]	Inorganic ion transport and metabolism	--	K14802|0|mtr:MTR_3g007240|K14802 phospholipid-transporting ATPase [EC:3.6.3.1] | (RefSeq) phospholipid-transporting ATPase-like protein	[R]	General function prediction only	Phospholipid-translocating P-type ATPase C-terminal;; haloacid dehalogenase-like hydrolase;; Cation transport ATPase (P-type);; haloacid dehalogenase-like hydrolase	Phospholipid-transporting ATPase 1 OS=Arabidopsis thaliana OX=3702 GN=ALA1 PE=2 SV=1	P	Inorganic ion transport and metabolism	phospholipid-transporting ATPase-like protein [Medicago truncatula]
Medtr8g104510.JCVIMt4.0v1	c105589.graph_c0	5.06962e-23	-1.90664	down	--	--	--	--	--	--	Calmodulin binding protein-like	Protein SAR DEFICIENT 1 OS=Arabidopsis thaliana OX=3702 GN=SARD1 PE=1 SV=1	S	Function unknown	calmodulin-binding-like protein [Medicago truncatula]
Medtr6g008500.JCVIMt4.0v1	c100102.graph_c0	8.85298e-33	-1.90638	down	[QV]	Secondary metabolites biosynthesis, transport and catabolism ;; Defense mechanisms	--	--	[Q]	Secondary metabolites biosynthesis, transport and catabolism	Cytochrome P450;; Cytochrome P450	Cytochrome P450 82A1 (Fragment) OS=Pisum sativum OX=3888 GN=CYP82A1 PE=2 SV=2	Q	Secondary metabolites biosynthesis, transport and catabolism	cytochrome P450 family 82 protein [Medicago truncatula]
Medtr7g112000.JCVIMt4.0v1	c94322.graph_c1	2.789e-08	-1.90519	down	--	--	--	--	--	--	--	--	S	Function unknown	calmodulin-binding protein [Medicago truncatula]
Medtr2g089945.JCVIMt4.0v1	c98855.graph_c0	8.65561e-07	-1.90122	down	--	--	--	--	--	--	Wound-induced protein;; Bluetongue virus non-structural protein NS2	--	S	Function unknown	wound-responsive family protein [Medicago truncatula]
Medtr6g084710.JCVIMt4.0v1	c103554.graph_c0	4.10724e-19	-1.89987	down	--	--	--	--	[O]	Posttranslational modification, protein turnover, chaperones	Xylanase inhibitor N-terminal;; Eukaryotic aspartyl protease;; Xylanase inhibitor C-terminal	Aspartyl protease APCB1 OS=Arabidopsis thaliana OX=3702 GN=APCB1 PE=1 SV=1	O	Posttranslational modification, protein turnover, chaperones	eukaryotic aspartyl protease family protein [Medicago truncatula]
Medtr8g096440.JCVIMt4.0v1	c86386.graph_c0	9.72581e-06	-1.89983	down	--	--	Biological Process: response to auxin (GO:0009733);;	K14488|1.46023e-68|mtr:MTR_8g096440|K14488 SAUR family protein | (RefSeq) SAUR-like auxin-responsive family protein	--	--	Auxin responsive protein	Auxin-responsive protein SAUR32 OS=Arabidopsis thaliana OX=3702 GN=SAUR32 PE=2 SV=1	S	Function unknown	SAUR-like auxin-responsive family protein [Medicago truncatula]
Medtr4g078710.JCVIMt4.0v1	c98200.graph_c1	2.8413e-29	-1.89661	down	--	--	--	K09286|1.48221e-82|mtr:MTR_4g078710|K09286 EREBP-like factor | (RefSeq) ethylene response factor	--	--	AP2 domain	Ethylene-responsive transcription factor 9 OS=Arabidopsis thaliana OX=3702 GN=ERF9 PE=2 SV=1	K	Transcription	ethylene response factor [Medicago truncatula]
Medtr3g086640.JCVIMt4.0v1	c98825.graph_c0	2.5919e-26	-1.89387	down	--	--	--	--	--	--	--	--	--	--	hypothetical protein TSUD_321250 [Trifolium subterraneum]
Medtr7g096340.JCVIMt4.0v1	c97838.graph_c1	1.68436e-35	-1.89368	down	[QV]	Secondary metabolites biosynthesis, transport and catabolism ;; Defense mechanisms	Molecular Function: monooxygenase activity (GO:0004497);; Molecular Function: iron ion binding (GO:0005506);; Cellular Component: endoplasmic reticulum membrane (GO:0005789);; Cellular Component: integral component of membrane (GO:0016021);; Molecular Function: oxidoreductase activity, acting on paired donors, with incorporation or reduction of molecular oxygen (GO:0016705);; Molecular Function: …	K13407|0|mtr:MTR_7g096340|K13407 fatty acid omega-hydroxylase [EC:1.14.-.-] | (RefSeq) cytochrome P450 family 94 protein	[QI]	--	Cytochrome P450	Cytochrome P450 94A1 OS=Vicia sativa OX=3908 GN=CYP94A1 PE=2 SV=2	Q	Secondary metabolites biosynthesis, transport and catabolism	cytochrome P450 family 94 protein [Medicago truncatula]
Medtr7g010790.JCVIMt4.0v1	c103435.graph_c0	6.01724e-28	-1.88873	down	--	--	Biological Process: amino acid transmembrane transport (GO:0003333);; Molecular Function: amino acid transmembrane transporter activity (GO:0015171);; Cellular Component: integral component of membrane (GO:0016021);;	K15015|5.53021e-113|mtr:MTR_7g010750|K15015 solute carrier family 32 (vesicular inhibitory amino acid transporter) | (RefSeq) transmembrane amino acid transporter family protein	[E]	Amino acid transport and metabolism	Transmembrane amino acid transporter protein;; Transmembrane amino acid transporter protein	Amino acid transporter AVT1I OS=Arabidopsis thaliana OX=3702 GN=AVT1I PE=3 SV=1	E	Amino acid transport and metabolism	transmembrane amino acid transporter family protein [Medicago truncatula]
Medtr4g102460.JCVIMt4.0v1	c96815.graph_c0	0.000697243	-1.88562	down	--	--	--	--	[R]	General function prediction only	--	--	L	Replication, recombination and repair	hypothetical protein MTR_4g102460 [Medicago truncatula]
Medtr4g005270.JCVIMt4.0v1	c60535.graph_c0	0.000202543	-1.87491	down	[I]	Lipid transport and metabolism	Molecular Function: intramolecular transferase activity (GO:0016866);;	K15813|8.05251e-41|mtr:MTR_4g005270|K15813 beta-amyrin synthase [EC:5.4.99.39] | (RefSeq) beta-amyrin synthase	[I]	Lipid transport and metabolism	--	Beta-amyrin synthase OS=Glycyrrhiza glabra OX=49827 GN=GgbAS1 PE=1 SV=1	I	Lipid transport and metabolism	beta-amyrin synthase [Medicago truncatula]
--	c105342.graph_c0	1.25953e-14	-1.87455	down	--	--	--	--	--	--	--	--	--	--	hypothetical protein TSUD_125000 [Trifolium subterraneum]
Medtr3g068200.JCVIMt4.0v1	c82579.graph_c0	1.14161e-21	-1.87433	down	[T]	Signal transduction mechanisms	Molecular Function: protein serine/threonine phosphatase activity (GO:0004722);; Biological Process: protein dephosphorylation (GO:0006470);; Molecular Function: metal ion binding (GO:0046872);;	K14497|1.45212e-90|mtr:MTR_3g068200|K14497 protein phosphatase 2C [EC:3.1.3.16] | (RefSeq) protein phosphatase 2C-like protein	[T]	Signal transduction mechanisms	Protein phosphatase 2C	Probable protein phosphatase 2C 9 OS=Oryza sativa subsp. japonica OX=39947 GN=Os01g0846300 PE=2 SV=1	T	Signal transduction mechanisms	hypothetical protein TSUD_151470 [Trifolium subterraneum]
Medtr4g124080.JCVIMt4.0v1	c91337.graph_c0	4.63417e-49	-1.87358	down	--	--	Molecular Function: diacylglycerol O-acyltransferase activity (GO:0004144);; Molecular Function: binding (GO:0005488);; Cellular Component: cytosol (GO:0005829);; Biological Process: triglyceride biosynthetic process (GO:0019432);;	--	--	--	--	Diacylglycerol O-acyltransferase 3, cytosolic OS=Arabidopsis thaliana OX=3702 GN=DGAT3 PE=1 SV=1	S	Function unknown	hypothetical protein MTR_4g124080 [Medicago truncatula]
Medtr5g075160.JCVIMt4.0v1	c98467.graph_c0	0.000101804	-1.86944	down	--	--	--	--	--	--	Epidermal patterning factor proteins	EPIDERMAL PATTERNING FACTOR-like protein 6 OS=Arabidopsis thaliana OX=3702 GN=EPFL6 PE=1 SV=1	S	Function unknown	epidermal patterning factor-like protein [Medicago truncatula]
Medtr7g046490.JCVIMt4.0v1	c94805.graph_c0	3.61147e-08	-1.86921	down	--	--	Biological Process: flavonoid biosynthetic process (GO:0009813);; Cellular Component: intracellular membrane-bounded organelle (GO:0043231);; Biological Process: flavonoid glucuronidation (GO:0052696);; Molecular Function: quercetin 3-O-glucosyltransferase activity (GO:0080043);; Molecular Function: quercetin 7-O-glucosyltransferase activity (GO:0080044);;	K08237|9.09726e-173|mtr:MTR_7g046490|K08237 hydroquinone glucosyltransferase [EC:2.4.1.218] | (RefSeq) UDP-glucosyltransferase family protein	[GC]	--	--	Hydroquinone glucosyltransferase OS=Rauvolfia serpentina OX=4060 GN=AS PE=1 SV=1	S	Function unknown	UDP-glucosyltransferase family protein [Medicago truncatula]
Medtr1g099280.JCVIMt4.0v1	c96969.graph_c3	2.15684e-15	-1.86709	down	[CP]	Energy production and conversion ;; Inorganic ion transport and metabolism	Molecular Function: ATP binding (GO:0005524);; Cellular Component: integral component of membrane (GO:0016021);; Molecular Function: ATPase activity, coupled to transmembrane movement of substances (GO:0042626);; Biological Process: transmembrane transport (GO:0055085);;	K05666|5.08057e-118|mtr:MTR_1g099280|K05666 ATP-binding cassette, subfamily C (CFTR/MRP), member 2 | (RefSeq) ABC transporter-like family-protein	[Q]	Secondary metabolites biosynthesis, transport and catabolism	--	ABC transporter C family member 10 OS=Arabidopsis thaliana OX=3702 GN=ABCC10 PE=2 SV=2	V	Defense mechanisms	ABC transporter-like family-protein [Medicago truncatula]
Medtr5g022030.JCVIMt4.0v1	c85352.graph_c0	8.33802e-39	-1.86465	down	[T]	Signal transduction mechanisms	Molecular Function: calmodulin-dependent protein kinase activity (GO:0004683);; Molecular Function: calcium ion binding (GO:0005509);; Molecular Function: calmodulin binding (GO:0005516);; Molecular Function: ATP binding (GO:0005524);; Cellular Component: nucleus (GO:0005634);; Cellular Component: cytoplasm (GO:0005737);; Cellular Component: plasma membrane (GO:0005886);; Biological Process: absc…	K13412|0|mtr:MTR_5g022030|K13412 calcium-dependent protein kinase [EC:2.7.11.1] | (RefSeq) calcium-dependent kinase	[T]	Signal transduction mechanisms	Protein kinase domain;; Protein tyrosine kinase;; Kinase-like;; Lipopolysaccharide kinase (Kdo/WaaP) family;; EF hand;; EF hand;; EF-hand domain;; EF-hand domain pair;; EF hand;; EF hand	Calcium-dependent protein kinase 18 OS=Oryza sativa subsp. japonica OX=39947 GN=CPK18 PE=1 SV=1	T	Signal transduction mechanisms	calcium-dependent kinase [Medicago truncatula]
Medtr4g133890.JCVIMt4.0v1	c99588.graph_c0	2.55321e-15	-1.86263	down	--	--	Biological Process: cytoskeleton organization (GO:0007010);; Molecular Function: microtubule binding (GO:0008017);;	--	--	--	Microtubule-associated protein 70;; Microtubule-associated protein 70;; Microtubule-associated protein 70	Microtubule-associated protein 70-5 OS=Arabidopsis thaliana OX=3702 GN=MAP70.5 PE=1 SV=1	S	Function unknown	PREDICTED: microtubule-associated protein 70-5-like isoform X2 [Glycine max]
Medtr2g018760.JCVIMt4.0v1	c105704.graph_c1	4.5736e-12	-1.86084	down	--	--	--	--	--	--	--	--	--	--	transmembrane protein, putative [Medicago truncatula]
Medtr8g035860.JCVIMt4.0v1	c97170.graph_c1	3.31408e-12	-1.85581	down	[QV]	Secondary metabolites biosynthesis, transport and catabolism ;; Defense mechanisms	Molecular Function: monooxygenase activity (GO:0004497);; Molecular Function: iron ion binding (GO:0005506);; Cellular Component: integral component of membrane (GO:0016021);; Molecular Function: oxidoreductase activity, acting on paired donors, with incorporation or reduction of molecular oxygen (GO:0016705);; Molecular Function: heme binding (GO:0020037);; Biological Process: oxidation-reductio…	--	[QI]	--	Cytochrome P450;; Cytochrome P450	Cytochrome P450 704C1 OS=Pinus taeda OX=3352 GN=CYP704C1 PE=2 SV=1	Q	Secondary metabolites biosynthesis, transport and catabolism	cytochrome P450 family protein [Medicago truncatula]
Medtr4g063100.JCVIMt4.0v1	c102146.graph_c1	3.37962e-49	-1.85571	down	--	--	Molecular Function: DNA binding (GO:0003677);; Cellular Component: membrane (GO:0016020);;	K09422|2.50147e-53|mtr:MTR_2g096380|K09422 myb proto-oncogene protein, plant | (RefSeq) myb transcription factor	[K]	Transcription	Myb-like DNA-binding domain	Transcription factor MYB48 OS=Arabidopsis thaliana OX=3702 GN=MYB48 PE=2 SV=1	K	Transcription	myb transcription factor [Medicago truncatula]
Medtr5g055480.JCVIMt4.0v1	c103238.graph_c0	2.13586e-19	-1.85396	down	--	--	Molecular Function: acetylglucosaminyltransferase activity (GO:0008375);; Cellular Component: integral component of membrane (GO:0016021);;	--	--	--	Core-2/I-Branching enzyme	--	S	Function unknown	core-2/I-branching enzyme [Medicago truncatula]
Medtr2g079990.JCVIMt4.0v1	c101691.graph_c0	1.48923e-40	-1.85187	down	--	--	--	--	--	--	No apical meristem (NAM) protein	NAC domain-containing protein 55 OS=Arabidopsis thaliana OX=3702 GN=NAC055 PE=2 SV=1	K	Transcription	NAC transcription factor-like protein [Medicago truncatula]
Medtr8g079335.JCVIMt4.0v1	c103478.graph_c0	2.37093e-18	-1.85168	down	--	--	Molecular Function: catalytic activity (GO:0003824);; Biological Process: metabolic process (GO:0008152);;	--	--	--	--	--	--	--	hypothetical protein MTR_8g079335 [Medicago truncatula]
Medtr1g031560.JCVIMt4.0v1	c74234.graph_c0	1.17928e-06	-1.84628	down	--	--	Molecular Function: protein serine/threonine kinase activity (GO:0004674);; Molecular Function: ATP binding (GO:0005524);; Biological Process: protein phosphorylation (GO:0006468);; Cellular Component: integral component of membrane (GO:0016021);; Molecular Function: polysaccharide binding (GO:0030247);;	--	--	--	--	--	--	--	stress-induced receptor-like kinase [Medicago truncatula]
Medtr4g087080.JCVIMt4.0v1	c77250.graph_c0	5.96316e-15	-1.8431	down	--	--	--	--	--	--	--	--	--	--	hypothetical protein MTR_4g087080 [Medicago truncatula]
Medtr1g031650.JCVIMt4.0v1	c93559.graph_c0	3.82508e-27	-1.8427	down	--	--	Molecular Function: phosphatidylserine decarboxylase activity (GO:0004609);;	--	[R]	General function prediction only	C2 domain	Protein C2-DOMAIN ABA-RELATED 9 OS=Arabidopsis thaliana OX=3702 GN=CAR9 PE=2 SV=1	S	Function unknown	calcium-dependent lipid-binding (CaLB domain) family protein [Medicago truncatula]
Medtr8g012585.JCVIMt4.0v1	c90740.graph_c0	2.01032e-14	-1.84033	down	[QV]	Secondary metabolites biosynthesis, transport and catabolism ;; Defense mechanisms	Molecular Function: iron ion binding (GO:0005506);; Cellular Component: integral component of membrane (GO:0016021);; Molecular Function: oxidoreductase activity, acting on paired donors, with incorporation or reduction of molecular oxygen, NAD(P)H as one donor, and incorporation of one atom of oxygen (GO:0016709);; Molecular Function: heme binding (GO:0020037);; Biological Process: secondary met…	K17961|0|mtr:MTR_8g012585|K17961 cytochrome P450 family 82 subfamily G polypeptide 1 [EC:1.14.-.-] | (RefSeq) cytochrome P450 family 82 protein	[Q]	Secondary metabolites biosynthesis, transport and catabolism	Cytochrome P450;; Cytochrome P450	Cytochrome P450 82G1 OS=Arabidopsis thaliana OX=3702 GN=CYP82G1 PE=1 SV=1	Q	Secondary metabolites biosynthesis, transport and catabolism	cytochrome P450 family 82 protein [Medicago truncatula]
Medtr1g053835.JCVIMt4.0v1	c97619.graph_c0	2.20223e-07	-1.83942	down	--	--	--	--	--	--	MYB-CC type transfactor, LHEQLE motif;; Myb-like DNA-binding domain	Myb family transcription factor PHL5 OS=Arabidopsis thaliana OX=3702 GN=PHL5 PE=2 SV=1	S	Function unknown	myb-like transcription factor family protein [Medicago truncatula]
Medtr4g124250.JCVIMt4.0v1	c76348.graph_c0	1.55025e-23	-1.83907	down	--	--	--	--	--	--	--	--	S	Function unknown	hypothetical protein MTR_4g124250 [Medicago truncatula]
Medtr5g046350.JCVIMt4.0v1	c100472.graph_c0	0.000324441	-1.83834	down	[K]	Transcription	Cellular Component: integral component of membrane (GO:0016021);;	--	[R]	General function prediction only	Leucine rich repeat;; Leucine Rich repeats (2 copies);; Leucine Rich Repeat;; Leucine Rich repeat;; Leucine rich repeat;; Leucine Rich Repeat	Receptor-like protein 6 OS=Arabidopsis thaliana OX=3702 GN=RLP6 PE=3 SV=1	S	Function unknown	verticillium wilt resistance-like protein [Medicago truncatula]
Medtr1g087200.JCVIMt4.0v1	c84990.graph_c0	2.20939e-39	-1.83695	down	[T]	Signal transduction mechanisms	Cellular Component: vacuole (GO:0005773);; Biological Process: response to stress (GO:0006950);;	--	--	--	Universal stress protein family;; Universal stress protein family	Universal stress protein A-like protein OS=Arabidopsis thaliana OX=3702 GN=At3g01520 PE=1 SV=2	T	Signal transduction mechanisms	universal stress family protein [Medicago truncatula]
Medtr4g120400.JCVIMt4.0v1	c86000.graph_c0	5.92033e-08	-1.83388	down	--	--	--	--	--	--	--	--	S	Function unknown	hypothetical protein MTR_4g120400 [Medicago truncatula]
Medtr4g068340.JCVIMt4.0v1	c96948.graph_c0	6.15221e-13	-1.83182	down	--	--	Cellular Component: integral component of membrane (GO:0016021);;	--	--	--	Family of unknown function (DUF716)	--	S	Function unknown	T1.3 protein [Medicago truncatula]
Medtr2g014050.JCVIMt4.0v1	c57135.graph_c0	1.34977e-05	-1.83131	down	--	--	--	--	--	--	--	--	S	Function unknown	late embryogenesis abundant domain protein [Medicago truncatula]
Medtr4g124470.JCVIMt4.0v1	c85370.graph_c0	0.000950394	-1.83123	down	[E]	Amino acid transport and metabolism	Cellular Component: cytosol (GO:0005829);; Cellular Component: integral component of membrane (GO:0016021);; Biological Process: L-lysine catabolic process (GO:0019477);; Molecular Function: saccharopine dehydrogenase (NADP+, L-lysine-forming) activity (GO:0047130);; Biological Process: oxidation-reduction process (GO:0055114);;	K14157|0|mtr:MTR_4g124470|K14157 alpha-aminoadipic semialdehyde synthase [EC:1.5.1.8 1.5.1.9] | (RefSeq) lysine-ketoglutarate reductase/saccharopine dehydrogenase	[E]	Amino acid transport and metabolism	Saccharopine dehydrogenase C-terminal domain;; LOR/SDH bifunctional enzyme conserved region;; Saccharopine dehydrogenase NADP binding domain;; Alanine dehydrogenase/PNT, C-terminal domain	Alpha-aminoadipic semialdehyde synthase OS=Arabidopsis thaliana OX=3702 GN=LKR/SDH PE=1 SV=1	E	Amino acid transport and metabolism	lysine-ketoglutarate reductase/saccharopine dehydrogenase [Medicago truncatula]
Medtr1g031510.JCVIMt4.0v1	c97683.graph_c0	1.72508e-06	-1.83063	down	--	--	--	--	--	--	--	--	--	--	wall-associated receptor kinase galacturonan-binding protein [Medicago truncatula]
Medtr6g008530.JCVIMt4.0v1	c102811.graph_c0	2.46872e-44	-1.82586	down	[QV]	Secondary metabolites biosynthesis, transport and catabolism ;; Defense mechanisms	--	--	[Q]	Secondary metabolites biosynthesis, transport and catabolism	Cytochrome P450	Cytochrome P450 82A1 (Fragment) OS=Pisum sativum OX=3888 GN=CYP82A1 PE=2 SV=2	Q	Secondary metabolites biosynthesis, transport and catabolism	cytochrome P450 family protein [Medicago truncatula]
Medtr8g094980.JCVIMt4.0v1	c86300.graph_c0	5.73289e-25	-1.82554	down	--	--	Biological Process: response to auxin (GO:0009733);;	K14488|1.83246e-47|mtr:MTR_8g094980|K14488 SAUR family protein | (RefSeq) SAUR-like auxin-responsive family protein	--	--	Auxin responsive protein	Auxin-responsive protein SAUR32 OS=Arabidopsis thaliana OX=3702 GN=SAUR32 PE=2 SV=1	S	Function unknown	hypothetical protein TSUD_70700 [Trifolium subterraneum]
Medtr7g080020.JCVIMt4.0v1	c91715.graph_c0	5.83831e-06	-1.8228	down	--	--	Molecular Function: transcription factor activity, sequence-specific DNA binding (GO:0003700);; Biological Process: regulation of transcription, DNA-templated (GO:0006355);; Molecular Function: sequence-specific DNA binding (GO:0043565);;	K18835|0|mtr:MTR_7g080020|K18835 WRKY transcription factor 2 | (RefSeq) WRKY family transcription factor	--	--	WRKY DNA -binding domain	Probable WRKY transcription factor 2 OS=Arabidopsis thaliana OX=3702 GN=WRKY2 PE=1 SV=1	K	Transcription	WRKY family transcription factor [Medicago truncatula]
Medtr2g039120.JCVIMt4.0v1	c104540.graph_c0	8.83141e-79	-1.82237	down	[G]	Carbohydrate transport and metabolism	Molecular Function: beta-galactosidase activity (GO:0004565);; Cellular Component: cell wall (GO:0005618);; Cellular Component: vacuole (GO:0005773);; Biological Process: carbohydrate metabolic process (GO:0005975);; Molecular Function: carbohydrate binding (GO:0030246);;	--	[G]	Carbohydrate transport and metabolism	Glycosyl hydrolases family 35;; Beta-galactosidase;; Beta-galactosidase jelly roll domain	Beta-galactosidase OS=Malus domestica OX=3750 PE=1 SV=1	G	Carbohydrate transport and metabolism	beta-like galactosidase [Medicago truncatula]
Medtr3g090860.JCVIMt4.0v1	c97591.graph_c0	6.62319e-06	-1.82221	down	--	--	--	--	--	--	WRKY DNA -binding domain	Probable WRKY transcription factor 53 OS=Arabidopsis thaliana OX=3702 GN=WRKY53 PE=1 SV=1	K	Transcription	WRKY family transcription factor [Medicago truncatula]
Medtr1g089180.JCVIMt4.0v1	c98464.graph_c0	2.46896e-05	-1.82146	down	[D]	Cell cycle control, cell division, chromosome partitioning	--	--	[M]	Cell wall/membrane/envelope biogenesis	Ankyrin repeats (3 copies);; Ankyrin repeats (many copies);; Ankyrin repeat;; Ankyrin repeat;; Ankyrin repeats (many copies)	Potassium channel AKT1 OS=Oryza sativa subsp. japonica OX=39947 GN=AKT1 PE=2 SV=1	S	Function unknown	ankyrin repeat, PH and SEC7 domain secG-like protein [Medicago truncatula]
Medtr4g107650.JCVIMt4.0v1	c98902.graph_c0	2.75539e-32	-1.82089	down	--	--	Molecular Function: transcription factor activity, sequence-specific DNA binding (GO:0003700);; Cellular Component: nucleus (GO:0005634);; Biological Process: regulation of transcription, DNA-templated (GO:0006355);; Molecular Function: sequence-specific DNA binding (GO:0043565);;	--	[K]	Transcription	Homeobox domain;; Homeobox associated leucine zipper;; Homeobox KN domain	Homeobox-leucine zipper protein HAT5 OS=Arabidopsis thaliana OX=3702 GN=HAT5 PE=1 SV=1	K	Transcription	homeobox leucine zipper family protein [Medicago truncatula]
Medtr5g006720.JCVIMt4.0v1	c96949.graph_c0	0.00213886	-1.81771	down	--	--	Molecular Function: nucleic acid binding (GO:0003676);; Molecular Function: zinc ion binding (GO:0008270);; Biological Process: DNA integration (GO:0015074);;	--	[R]	General function prediction only	--	Retrovirus-related Pol polyprotein from transposon TNT 1-94 OS=Nicotiana tabacum OX=4097 PE=2 SV=1	L	Replication, recombination and repair	hypothetical protein CQW23_28024 [Capsicum baccatum]
Medtr1g022265.JCVIMt4.0v1	c97634.graph_c0	2.10672e-44	-1.81568	down	[K]	Transcription	--	--	--	--	Leucine rich repeat;; Protein tyrosine kinase;; Leucine Rich repeats (2 copies);; Protein kinase domain;; Leucine Rich Repeat;; Leucine rich repeat N-terminal domain	Probable LRR receptor-like serine/threonine-protein kinase At2g16250 OS=Arabidopsis thaliana OX=3702 GN=At2g16250 PE=2 SV=1	S	Function unknown	LRR receptor-like kinase family protein [Medicago truncatula]
Medtr6g463660.JCVIMt4.0v1	c105814.graph_c0	4.18027e-39	-1.81518	down	--	;;	--	--	--	--	Salt stress response/antifungal;; Protein kinase domain;; Protein tyrosine kinase	Cysteine-rich receptor-like protein kinase 5 OS=Arabidopsis thaliana OX=3702 GN=CRK5 PE=1 SV=1	T	Signal transduction mechanisms	salt stress response/antifungal domain protein [Medicago truncatula]
Medtr1g110120.JCVIMt4.0v1	c104420.graph_c0	3.38692e-19	-1.81322	down	[T]	Signal transduction mechanisms	--	K04733|1.08217e-166|mtr:MTR_1g110120|K04733 interleukin-1 receptor-associated kinase 4 [EC:2.7.11.1] | (RefSeq) wall associated kinase-like protein	[T]	Signal transduction mechanisms	Protein kinase domain;; Protein tyrosine kinase	LEAF RUST 10 DISEASE-RESISTANCE LOCUS RECEPTOR-LIKE PROTEIN KINASE-like 1.1 OS=Arabidopsis thaliana OX=3702 GN=LRK10L-1.1 PE=2 SV=1	T	Signal transduction mechanisms	wall associated kinase-like protein [Medicago truncatula]
Medtr3g067555.JCVIMt4.0v1	c100599.graph_c0	9.78311e-18	-1.81296	down	--	--	--	--	--	--	Albumin I chain a	Albumin-1 OS=Glycine soja OX=3848 PE=3 SV=1	--	--	albumin I [Medicago truncatula]
Medtr1g032160.JCVIMt4.0v1	c89916.graph_c0	2.04866e-20	-1.81099	down	--	--	Cellular Component: integral component of membrane (GO:0016021);;	K17991|1.12674e-28|mtr:MTR_1g032160|K17991 peroxygenase [EC:1.11.2.3] | (RefSeq) caleosin	--	--	Caleosin related protein	Probable peroxygenase 5 OS=Arabidopsis thaliana OX=3702 GN=PXG5 PE=2 SV=1	S	Function unknown	unknown [Medicago truncatula]
Medtr1g083950.JCVIMt4.0v1	c84408.graph_c0	5.17362e-10	-1.80896	down	[T]	Signal transduction mechanisms	Biological Process: response to stress (GO:0006950);;	--	--	--	Universal stress protein family	Universal stress protein A-like protein OS=Arabidopsis thaliana OX=3702 GN=At3g01520 PE=1 SV=2	S	Function unknown	universal stress family protein [Medicago truncatula]
Medtr2g040500.JCVIMt4.0v1	c105886.graph_c0	2.44383e-19	-1.8041	down	[T]	Signal transduction mechanisms	Molecular Function: protein serine/threonine phosphatase activity (GO:0004722);; Biological Process: protein dephosphorylation (GO:0006470);; Molecular Function: metal ion binding (GO:0046872);;	K14497|0|mtr:MTR_2g040500|K14497 protein phosphatase 2C [EC:3.1.3.16] | (RefSeq) protein phosphatase 2C ABI2-like protein	[T]	Signal transduction mechanisms	Protein phosphatase 2C;; Reverse transcriptase-like	Probable protein phosphatase 2C 6 OS=Oryza sativa subsp. japonica OX=39947 GN=Os01g0583100 PE=1 SV=1	T	Signal transduction mechanisms	protein phosphatase 2C ABI2-like protein [Medicago truncatula]
Medtr2g450870.JCVIMt4.0v1	c83820.graph_c0	0.00129922	-1.80378	down	[K]	Transcription	Cellular Component: integral component of membrane (GO:0016021);; Molecular Function: kinase activity (GO:0016301);; Biological Process: phosphorylation (GO:0016310);;	--	[R]	General function prediction only	Leucine rich repeat;; Leucine Rich repeats (2 copies);; Leucine Rich Repeat	Receptor-like protein 15 OS=Arabidopsis thaliana OX=3702 GN=RLP15 PE=3 SV=1	S	Function unknown	leucine-rich repeat receptor protein kinase exs-like protein [Trifolium pratense]
Medtr0185s0010.JCVIMt4.0v1	c103295.graph_c1	1.08033e-05	-1.79844	down	--	--	Cellular Component: integral component of membrane (GO:0016021);; Molecular Function: transferase activity (GO:0016740);;	--	[R]	General function prediction only	--	--	S	Function unknown	transmembrane protein, putative [Medicago truncatula]
Medtr6g015805.JCVIMt4.0v1	c105434.graph_c0	5.1146e-50	-1.7983	down	[T]	Signal transduction mechanisms	--	--	[T]	Signal transduction mechanisms	Protein tyrosine kinase;; Protein kinase domain;; Carbohydrate-binding protein of the ER;; Di-glucose binding within endoplasmic reticulum	Receptor-like protein kinase FERONIA OS=Arabidopsis thaliana OX=3702 GN=FER PE=1 SV=1	T	Signal transduction mechanisms	feronia receptor-like kinase [Medicago truncatula]
Medtr8g028225.JCVIMt4.0v1	c97744.graph_c0	0.00291905	-1.79678	down	[C]	Energy production and conversion	--	K01638|0|mtr:MTR_8g028225|K01638 malate synthase [EC:2.3.3.9] | (RefSeq) glyoxysomal malate synthase	[C]	Energy production and conversion	Malate synthase;; HpcH/HpaI aldolase/citrate lyase family	Malate synthase, glyoxysomal (Fragment) OS=Glycine max OX=3847 PE=2 SV=1	C	Energy production and conversion	glyoxysomal malate synthase [Medicago truncatula]
Medtr5g074400.JCVIMt4.0v1	c93992.graph_c0	2.88777e-09	-1.79645	down	--	--	--	K13424|1.17685e-07|mtr:MTR_5g074400|K13424 WRKY transcription factor 33 | (RefSeq) WRKY transcription factor	--	--	--	--	--	--	WRKY transcription factor [Medicago truncatula]
Medtr4g068457.JCVIMt4.0v1	c102054.graph_c0	2.24976e-15	-1.79639	down	[K]	Transcription	--	--	[R]	General function prediction only	WD domain, G-beta repeat;; PQQ-like domain;; Nup133 N terminal like;; Nucleoporin Nup120/160	Protein JINGUBANG OS=Arabidopsis thaliana OX=3702 GN=JGB PE=1 SV=1	S	Function unknown	transducin/WD40 repeat protein [Medicago truncatula]
Medtr3g086650.JCVIMt4.0v1	c89112.graph_c0	1.71513e-26	-1.79449	down	--	--	--	--	--	--	--	--	--	--	hypothetical protein MTR_3g086650 [Medicago truncatula]
Medtr4g078170.JCVIMt4.0v1	c98215.graph_c0	3.23224e-48	-1.79374	down	--	--	--	--	--	--	PLATZ transcription factor	--	S	Function unknown	PLATZ transcription factor family protein [Medicago truncatula]
Medtr4g020590.JCVIMt4.0v1	c91508.graph_c0	2.03237e-05	-1.79045	down	--	--	--	--	--	--	TIR domain;; TIR domain	Disease resistance protein RPP4 OS=Arabidopsis thaliana OX=3702 GN=RPP4 PE=1 SV=1	S	Function unknown	disease resistance protein (TIR-NBS-LRR class), putative [Medicago truncatula]
Medtr1g107235.JCVIMt4.0v1	c87080.graph_c1	0.000170332	-1.78914	down	[E]	Amino acid transport and metabolism	Cellular Component: cytosol (GO:0005829);; Biological Process: methionine biosynthetic process (GO:0009086);; Biological Process: phosphorylation (GO:0016310);; Molecular Function: identical protein binding (GO:0042802);; Molecular Function: S-methyl-5-thioribose kinase activity (GO:0046522);;	K00899|7.65599e-167|mtr:MTR_1g107235|K00899 5-methylthioribose kinase [EC:2.7.1.100] | (RefSeq) methylthioribose kinase	--	--	Phosphotransferase enzyme family	Methylthioribose kinase OS=Arabidopsis thaliana OX=3702 GN=MTK PE=1 SV=1	S	Function unknown	methylthioribose kinase [Trifolium pratense]
Medtr5g065580.JCVIMt4.0v1	c96180.graph_c1	6.64094e-16	-1.78712	down	--	--	Molecular Function: dihydrofolate reductase activity (GO:0004146);; Cellular Component: integral component of membrane (GO:0016021);; Biological Process: oxidation-reduction process (GO:0055114);;	--	[E]	Amino acid transport and metabolism	Serine hydrolase (FSH1)	Rhodanese-like domain-containing protein 6 OS=Arabidopsis thaliana OX=3702 GN=STR6 PE=2 SV=1	S	Function unknown	dihydrofolate reductase-like protein [Medicago truncatula]
Medtr4g009620.JCVIMt4.0v1	c84893.graph_c0	5.39841e-15	-1.78475	down	--	--	Cellular Component: integral component of membrane (GO:0016021);;	--	--	--	Plant protein of unknown function	Putative UPF0481 protein At3g02645 OS=Arabidopsis thaliana OX=3702 GN=At3g02645 PE=3 SV=1	S	Function unknown	UPF0481 plant-like protein [Medicago truncatula]
Medtr4g070010.JCVIMt4.0v1	c99005.graph_c0	2.17626e-43	-1.78444	down	--	--	--	--	--	--	--	BTB/POZ domain-containing protein At1g63850 OS=Arabidopsis thaliana OX=3702 GN=At1g63850 PE=1 SV=1	S	Function unknown	BTB/POZ domain plant-like protein, putative [Medicago truncatula]
--	c60023.graph_c0	1.85302e-24	-1.7807	down	--	--	--	--	--	--	--	IAA-leucine resistant 2 OS=Arabidopsis thaliana OX=3702 GN=ILR2 PE=1 SV=1	--	--	hypothetical protein MIMGU_mgv1a022511mg [Erythranthe guttata]
Medtr1g083540.JCVIMt4.0v1	c92619.graph_c0	7.47944e-27	-1.77421	down	--	--	Cellular Component: plasma membrane (GO:0005886);;	--	--	--	Glycine-rich domain-containing protein-like	--	S	Function unknown	DUF1399 family protein [Medicago truncatula]
Medtr1g023730.JCVIMt4.0v1	c104701.graph_c0	9.40887e-09	-1.77417	down	[QV]	Secondary metabolites biosynthesis, transport and catabolism ;; Defense mechanisms	Molecular Function: iron ion binding (GO:0005506);; Cellular Component: integral component of membrane (GO:0016021);; Molecular Function: oxidoreductase activity, acting on paired donors, with incorporation or reduction of molecular oxygen, NAD(P)H as one donor, and incorporation of one atom of oxygen (GO:0016709);; Molecular Function: heme binding (GO:0020037);; Biological Process: secondary met…	--	[Q]	Secondary metabolites biosynthesis, transport and catabolism	Cytochrome P450	Cytochrome P450 71B37 OS=Arabidopsis thaliana OX=3702 GN=CYP71B37 PE=3 SV=2	Q	Secondary metabolites biosynthesis, transport and catabolism	cytochrome P450 family 71 protein [Medicago truncatula]
Medtr2g090360.JCVIMt4.0v1	c96409.graph_c1	6.23265e-08	-1.77378	down	--	--	--	--	--	--	--	--	S	Function unknown	structural constituent of cell wall protein, putative [Medicago truncatula]
Medtr6g078480.JCVIMt4.0v1	c91059.graph_c0	0.00221068	-1.77327	down	--	--	Molecular Function: ATP binding (GO:0005524);; Biological Process: defense response (GO:0006952);; Biological Process: signal transduction (GO:0007165);; Cellular Component: membrane (GO:0016020);; Molecular Function: ADP binding (GO:0043531);;	--	--	--	--	--	S	Function unknown	disease resistance protein (TIR-NBS-LRR class), partial [Trifolium pratense]
Medtr4g125300.JCVIMt4.0v1	c87887.graph_c1	3.09142e-62	-1.77238	down	[O]	Posttranslational modification, protein turnover, chaperones	Biological Process: proteolysis (GO:0006508);; Molecular Function: cysteine-type peptidase activity (GO:0008234);;	K01366|0|mtr:MTR_4g125300|K01366 cathepsin H [EC:3.4.22.16] | (RefSeq) papain family cysteine protease	[O]	Posttranslational modification, protein turnover, chaperones	Papain family cysteine protease;; Cathepsin propeptide inhibitor domain (I29);; Peptidase C1-like family	Thiol protease aleurain-like OS=Arabidopsis thaliana OX=3702 GN=At3g45310 PE=2 SV=1	O	Posttranslational modification, protein turnover, chaperones	cysteine protease [Medicago sativa]
Medtr8g095130.JCVIMt4.0v1	c87300.graph_c0	2.5963e-05	-1.77232	down	--	--	--	--	--	--	--	--	--	--	MAC/perforin domain protein [Medicago truncatula]
Medtr1g069325.JCVIMt4.0v1	c98176.graph_c0	3.09872e-26	-1.77144	down	[G]	Carbohydrate transport and metabolism	Molecular Function: ribokinase activity (GO:0004747);; Biological Process: D-ribose metabolic process (GO:0006014);; Biological Process: carbohydrate phosphorylation (GO:0046835);;	--	[G]	Carbohydrate transport and metabolism	pfkB family carbohydrate kinase	--	G	Carbohydrate transport and metabolism	pfkB family carbohydrate kinase [Medicago truncatula]
Medtr3g058890.JCVIMt4.0v1	c100459.graph_c0	0.000187358	-1.76931	down	--	--	Cellular Component: integral component of membrane (GO:0016021);;	--	--	--	--	--	S	Function unknown	transmembrane protein, putative [Medicago truncatula]
Medtr4g083960.JCVIMt4.0v1	c92585.graph_c0	3.20764e-06	-1.76923	down	[GEPR]	Carbohydrate transport and metabolism ;; Amino acid transport and metabolism ;; Inorganic ion transport and metabolism ;; General function prediction only	Cellular Component: integral component of plasma membrane (GO:0005887);; Molecular Function: substrate-specific transmembrane transporter activity (GO:0022891);; Biological Process: transmembrane transport (GO:0055085);;	K08176|0|mtr:MTR_4g083960|K08176 MFS transporter, PHS family, inorganic phosphate transporter | (RefSeq) phosphate transporter	[P]	Inorganic ion transport and metabolism	Sugar (and other) transporter;; Major Facilitator Superfamily;; Sugar (and other) transporter	Probable inorganic phosphate transporter 1-9 OS=Arabidopsis thaliana OX=3702 GN=PHT1-9 PE=2 SV=1	G	Carbohydrate transport and metabolism	phosphate transporter [Medicago truncatula]
Medtr3g070860.JCVIMt4.0v1	c98191.graph_c0	4.99676e-17	-1.76788	down	[Q]	Secondary metabolites biosynthesis, transport and catabolism	Molecular Function: iron ion binding (GO:0005506);; Molecular Function: dioxygenase activity (GO:0051213);; Biological Process: oxidation-reduction process (GO:0055114);;	--	[QR]	--	non-haem dioxygenase in morphine synthesis N-terminal;; 2OG-Fe(II) oxygenase superfamily	Probable 2-oxoglutarate-dependent dioxygenase At3g111800 OS=Arabidopsis thaliana OX=3702 GN=At3g11180 PE=2 SV=1	S	Function unknown	leucoanthocyanidin dioxygenase-like protein [Medicago truncatula]
Medtr8g465580.JCVIMt4.0v1	c103676.graph_c0	0.00074024	-1.76604	down	--	--	Molecular Function: protein serine/threonine kinase activity (GO:0004674);; Molecular Function: ATP binding (GO:0005524);; Biological Process: protein phosphorylation (GO:0006468);; Cellular Component: integral component of membrane (GO:0016021);; Molecular Function: carbohydrate binding (GO:0030246);; Biological Process: recognition of pollen (GO:0048544);;	--	--	--	D-mannose binding lectin;; PAN-like domain;; S-locus glycoprotein domain	G-type lectin S-receptor-like serine/threonine-protein kinase At4g27290 OS=Arabidopsis thaliana OX=3702 GN=At4g27290 PE=3 SV=4	T	Signal transduction mechanisms	S-locus lectin kinase family protein [Medicago truncatula]
Medtr3g084450.JCVIMt4.0v1	c93654.graph_c0	6.71641e-29	-1.76379	down	[I]	Lipid transport and metabolism	Biological Process: metabolic process (GO:0008152);; Molecular Function: ligase activity (GO:0016874);;	K01897|3.24377e-93|mtr:MTR_3g084450|K01897 long-chain acyl-CoA synthetase [EC:6.2.1.3] | (RefSeq) long-chain-fatty-acid CoA ligase (AMP-forming)	[I]	Lipid transport and metabolism	AMP-binding enzyme	Long-chain-fatty-acid--[acyl-carrier-protein] ligase AEE15, chloroplastic OS=Arabidopsis thaliana OX=3702 GN=AAE15 PE=1 SV=1	I	Lipid transport and metabolism	long-chain-fatty-acid CoA ligase (AMP-forming) [Medicago truncatula]
Medtr2g096330.JCVIMt4.0v1	c91821.graph_c0	1.06899e-24	-1.7635	down	[H]	Coenzyme transport and metabolism	Molecular Function: GTP cyclohydrolase II activity (GO:0003935);; Molecular Function: 3,4-dihydroxy-2-butanone-4-phosphate synthase activity (GO:0008686);; Biological Process: riboflavin biosynthetic process (GO:0009231);;	K14652|0|mtr:MTR_2g096330|K14652 3,4-dihydroxy 2-butanone 4-phosphate synthase / GTP cyclohydrolase II [EC:4.1.99.12 3.5.4.25] | (RefSeq) 3,4-dihydroxy-2-butanone 4-phosphate synthase	[H]	Coenzyme transport and metabolism	3,4-dihydroxy-2-butanone 4-phosphate synthase;; GTP cyclohydrolase II	Monofunctional riboflavin biosynthesis protein RIBA 3, chloroplastic OS=Arabidopsis thaliana OX=3702 GN=RIBA3 PE=1 SV=1	H	Coenzyme transport and metabolism	3,4-dihydroxy-2-butanone 4-phosphate synthase [Medicago truncatula]
Medtr8g079360.JCVIMt4.0v1	c102652.graph_c0	7.86417e-06	-1.76273	down	--	--	--	--	--	--	--	--	S	Function unknown	LRR and NB-ARC domain disease resistance protein [Medicago truncatula]
Medtr4g123030.JCVIMt4.0v1	c94985.graph_c0	4.93555e-28	-1.76257	down	[G]	Carbohydrate transport and metabolism	Molecular Function: glycopeptide alpha-N-acetylgalactosaminidase activity (GO:0033926);;	--	--	--	Alkaline and neutral invertase;; Alkaline and neutral invertase;; Alkaline and neutral invertase	Alkaline/neutral invertase C, mitochondrial OS=Arabidopsis thaliana OX=3702 GN=INVC PE=1 SV=1	S	Function unknown	alkaline/neutral invertase [Medicago truncatula]
Medtr8g019540.JCVIMt4.0v1	c101916.graph_c0	5.17601e-27	-1.76228	down	--	--	Molecular Function: DNA binding (GO:0003677);;	K11274|1.06931e-25|mtr:MTR_2g059200|K11274 chromosome transmission fidelity protein 4 | (RefSeq) transducin family protein/WD-40 repeat protein	[R]	General function prediction only	Minichromosome loss protein, Mcl1, middle region	SNF1-related protein kinase regulatory subunit gamma-1 OS=Arabidopsis thaliana OX=3702 GN=KING1 PE=1 SV=2	S	Function unknown	hypothetical protein TSUD_281570 [Trifolium subterraneum]
Medtr7g015280.JCVIMt4.0v1	c105798.graph_c1	1.99406e-10	-1.76213	down	--	--	--	K04733|4.85964e-97|mtr:MTR_7g015280|K04733 interleukin-1 receptor-associated kinase 4 [EC:2.7.11.1] | (RefSeq) receptor-like kinase feronia-like protein	[T]	Signal transduction mechanisms	Carbohydrate-binding protein of the ER;; Di-glucose binding within endoplasmic reticulum	Probable receptor-like protein kinase At5g39020 OS=Arabidopsis thaliana OX=3702 GN=At5g39020 PE=2 SV=1	T	Signal transduction mechanisms	receptor-like kinase feronia-like protein [Medicago truncatula]
Medtr1g112780.JCVIMt4.0v1	c87655.graph_c0	1.37909e-05	-1.76145	down	[HC]	Coenzyme transport and metabolism ;; Energy production and conversion	Molecular Function: monooxygenase activity (GO:0004497);; Biological Process: secondary metabolite biosynthetic process (GO:0044550);; Biological Process: oxidation-reduction process (GO:0055114);; Molecular Function: FAD binding (GO:0071949);;	--	[CR]	--	FAD binding domain;; NAD(P)-binding Rossmann-like domain;; FAD binding domain	Monooxygenase 2 OS=Arabidopsis thaliana OX=3702 GN=MO2 PE=2 SV=1	CH	--	monooxygenase, partial [Medicago sativa]
Medtr5g094450.JCVIMt4.0v1	c95495.graph_c0	6.85402e-15	-1.76075	down	--	--	Molecular Function: transcription factor activity, sequence-specific DNA binding (GO:0003700);; Cellular Component: nucleus (GO:0005634);; Biological Process: regulation of transcription, DNA-templated (GO:0006355);; Molecular Function: sequence-specific DNA binding (GO:0043565);;	--	--	--	GRAS domain family	Scarecrow-like protein 5 OS=Arabidopsis thaliana OX=3702 GN=SCL5 PE=2 SV=1	K	Transcription	GRAS family transcription factor [Medicago truncatula]
Medtr4g051532.JCVIMt4.0v1	c102706.graph_c1	6.45093e-21	-1.7588	down	--	--	--	--	[K]	Transcription	Associated with HOX;; Homeobox KN domain;; Homeobox domain	BEL1-like homeodomain protein 1 OS=Arabidopsis thaliana OX=3702 GN=BLH1 PE=1 SV=1	K	Transcription	BEL1-related homeotic protein [Medicago truncatula]
Medtr8g445380.JCVIMt4.0v1	c105970.graph_c0	3.38966e-16	-1.75859	down	--	--	--	--	--	--	--	--	--	--	hypothetical protein MTR_8g445380 [Medicago truncatula]
Medtr3g020780.JCVIMt4.0v1	c96325.graph_c0	1.41834e-11	-1.75633	down	[QV]	Secondary metabolites biosynthesis, transport and catabolism ;; Defense mechanisms	Molecular Function: iron ion binding (GO:0005506);; Cellular Component: integral component of membrane (GO:0016021);; Molecular Function: flavonoid 3'-monooxygenase activity (GO:0016711);; Molecular Function: heme binding (GO:0020037);; Biological Process: secondary metabolite biosynthetic process (GO:0044550);; Biological Process: oxidation-reduction process (GO:0055114);;	K07408|0|mtr:MTR_3g020780|K07408 cytochrome P450 family 1 subfamily A polypeptide 1 [EC:1.14.14.1] | (RefSeq) cytochrome P450 family protein	[Q]	Secondary metabolites biosynthesis, transport and catabolism	Cytochrome P450	3,9-dihydroxypterocarpan 6A-monooxygenase OS=Glycine max OX=3847 GN=CYP93A1 PE=1 SV=1	Q	Secondary metabolites biosynthesis, transport and catabolism	cytochrome P450 family protein [Medicago truncatula]
Medtr1g007800.JCVIMt4.0v1	c92482.graph_c0	3.8996e-29	-1.75378	down	[IQR]	Lipid transport and metabolism ;; Secondary metabolites biosynthesis, transport and catabolism ;; General function prediction only	--	--	[R]	General function prediction only	Enoyl-(Acyl carrier protein) reductase	--	S	Function unknown	enoyl-(acyl carrier) reductase [Medicago truncatula]
Medtr2g083950.JCVIMt4.0v1	c87106.graph_c0	5.86515e-48	-1.75309	down	--	--	Cellular Component: integral component of membrane (GO:0016021);;	--	--	--	--	--	--	--	transmembrane protein, putative [Medicago truncatula]
Medtr8g445380.JCVIMt4.0v1	c101925.graph_c0	3.24826e-05	-1.75014	down	--	--	--	--	--	--	--	--	--	--	hypothetical protein MTR_8g445380 [Medicago truncatula]
Medtr1g022150.JCVIMt4.0v1	c97780.graph_c0	3.80835e-10	-1.74793	down	[S]	Function unknown	Cellular Component: integral component of membrane (GO:0016021);;	--	--	--	Protein of unknown function (DUF502)	Protein LIKE COV 3 OS=Arabidopsis thaliana OX=3702 GN=LCV3 PE=2 SV=1	S	Function unknown	like-COV protein [Medicago truncatula]
Medtr6g463710.JCVIMt4.0v1	c86659.graph_c0	0.00249672	-1.74607	down	[T]	Signal transduction mechanisms	Molecular Function: protein serine/threonine kinase activity (GO:0004674);; Molecular Function: ATP binding (GO:0005524);; Cellular Component: plasma membrane (GO:0005886);; Biological Process: protein phosphorylation (GO:0006468);; Biological Process: defense response (GO:0006952);; Cellular Component: plasmodesma (GO:0009506);; Cellular Component: integral component of membrane (GO:0016021);;	K04733|8.77506e-80|mtr:MTR_0074s0060|K04733 interleukin-1 receptor-associated kinase 4 [EC:2.7.11.1] | (RefSeq) cysteine-rich receptor-kinase-like protein	--	--	Protein kinase domain;; Protein tyrosine kinase	Putative cysteine-rich receptor-like protein kinase 12 OS=Arabidopsis thaliana OX=3702 GN=CRK12 PE=3 SV=3	T	Signal transduction mechanisms	cysteine-rich receptor-kinase-like protein [Medicago truncatula]
Medtr6g084540.JCVIMt4.0v1	c92815.graph_c0	0.000802528	-1.74474	down	--	--	Biological Process: defense response (GO:0006952);; Molecular Function: ADP binding (GO:0043531);;	--	[T]	Signal transduction mechanisms	Leucine rich repeat;; Leucine Rich repeats (2 copies)	Putative disease resistance RPP13-like protein 1 OS=Arabidopsis thaliana OX=3702 GN=RPPL1 PE=3 SV=1	S	Function unknown	PREDICTED: putative disease resistance RPP13-like protein 1 [Cicer arietinum]
Medtr1g055385.JCVIMt4.0v1	c94854.graph_c0	4.36682e-05	-1.74284	down	[L]	Replication, recombination and repair	--	--	[D]	Cell cycle control, cell division, chromosome partitioning	PIF1-like helicase	--	L	Replication, recombination and repair	PREDICTED: uncharacterized protein LOC105977534 [Erythranthe guttata]
Medtr1g063900.JCVIMt4.0v1	c100619.graph_c0	1.08325e-28	-1.74164	down	--	--	--	--	[TO]	--	OTU-like cysteine protease	--	O	Posttranslational modification, protein turnover, chaperones	cysteine proteinase superfamily protein [Medicago truncatula]
--	c106057.graph_c0	1.1834e-31	-1.7415	down	--	--	Biological Process: response to metal ion (GO:0010038);; Biological Process: lateral root morphogenesis (GO:0010102);; Biological Process: auxin conjugate metabolic process (GO:0010249);;	--	--	--	--	IAA-leucine resistant 2 OS=Arabidopsis thaliana OX=3702 GN=ILR2 PE=1 SV=1	--	--	putative iaa-leucine resistant 2 [Helianthus annuus]
Medtr1g013700.JCVIMt4.0v1	c97969.graph_c0	1.10539e-20	-1.73885	down	[T]	Signal transduction mechanisms	--	K07198|0|mtr:MTR_1g013700|K07198 5'-AMP-activated protein kinase, catalytic alpha subunit [EC:2.7.11.11] | (RefSeq) CBL-interacting kinase	[T]	Signal transduction mechanisms	Protein kinase domain;; Protein tyrosine kinase;; NAF domain;; Kinase-like	CBL-interacting serine/threonine-protein kinase 25 OS=Arabidopsis thaliana OX=3702 GN=CIPK25 PE=2 SV=1	T	Signal transduction mechanisms	CBL-interacting kinase [Medicago truncatula]
Medtr2g088980.JCVIMt4.0v1	c80259.graph_c0	5.13201e-05	-1.73748	down	--	--	Molecular Function: kinase activity (GO:0016301);; Biological Process: phosphorylation (GO:0016310);;	--	--	--	Salt stress response/antifungal	Cysteine-rich repeat secretory protein 38 OS=Arabidopsis thaliana OX=3702 GN=CRRSP38 PE=2 SV=1	S	Function unknown	unknown [Medicago truncatula]
Medtr2g022520.JCVIMt4.0v1	c104222.graph_c0	8.64084e-46	-1.7343	down	[E]	Amino acid transport and metabolism	Molecular Function: asparagine synthase (glutamine-hydrolyzing) activity (GO:0004066);; Cellular Component: cytosol (GO:0005829);; Biological Process: asparagine biosynthetic process (GO:0006529);; Biological Process: glutamine metabolic process (GO:0006541);; Molecular Function: protein homodimerization activity (GO:0042803);;	--	--	--	Aluminium induced protein;; Glutamine amidotransferase domain;; Glutamine amidotransferase domain	Stem-specific protein TSJT1 OS=Nicotiana tabacum OX=4097 GN=TSJT1 PE=2 SV=1	S	Function unknown	aluminum induced protein with YGL and LRDR motif protein [Medicago truncatula]
Medtr7g024750.JCVIMt4.0v1	c87314.graph_c0	0.00106631	-1.73413	down	--	--	Cellular Component: plasma membrane (GO:0005886);; Cellular Component: integral component of membrane (GO:0016021);;	--	--	--	Domain of unknown function (DUF588)	CASP-like protein 4D1 OS=Glycine max OX=3847 PE=2 SV=1	S	Function unknown	CASP-like protein [Medicago truncatula]
Medtr1g020000.JCVIMt4.0v1	c103249.graph_c0	1.67978e-31	-1.73327	down	[T]	Signal transduction mechanisms	--	--	--	--	Calcineurin-like phosphoesterase	--	S	Function unknown	calcineurin-like metallo-phosphoesterase superfamily protein [Medicago truncatula]
Medtr3g028520.JCVIMt4.0v1	c99987.graph_c1	5.0575e-56	-1.73166	down	--	--	--	--	--	--	--	Transcription factor bHLH130 OS=Arabidopsis thaliana OX=3702 GN=BHLH130 PE=1 SV=1	K	Transcription	transcription factor bHLH122-like protein [Medicago truncatula]
Medtr8g059485.JCVIMt4.0v1	c103737.graph_c0	6.4997e-21	-1.7291	down	--	--	--	--	--	--	Plant protein of unknown function (DUF641)	Protein GRAVITROPIC IN THE LIGHT 1 OS=Arabidopsis thaliana OX=3702 GN=GIL1 PE=2 SV=1	S	Function unknown	UNE1-like protein [Medicago truncatula]
Medtr8g010180.JCVIMt4.0v1	c84978.graph_c0	1.32787e-12	-1.72906	down	--	--	Biological Process: activation of MAPKK activity (GO:0000186);; Molecular Function: MAP kinase kinase kinase activity (GO:0004709);; Molecular Function: transmembrane receptor protein tyrosine kinase activity (GO:0004714);; Molecular Function: ATP binding (GO:0005524);; Cellular Component: intracellular (GO:0005622);; Cellular Component: integral component of membrane (GO:0016021);; Biological Pr…	--	--	--	Leucine rich repeat N-terminal domain	Probably inactive leucine-rich repeat receptor-like protein kinase At5g48380 OS=Arabidopsis thaliana OX=3702 GN=At5g48380 PE=1 SV=1	T	Signal transduction mechanisms	hypothetical protein TSUD_353980 [Trifolium subterraneum]
Medtr3g104560.JCVIMt4.0v1	c91149.graph_c0	0.00166128	-1.72527	down	[QV]	Secondary metabolites biosynthesis, transport and catabolism ;; Defense mechanisms	Molecular Function: monooxygenase activity (GO:0004497);; Molecular Function: iron ion binding (GO:0005506);; Cellular Component: integral component of membrane (GO:0016021);; Molecular Function: oxidoreductase activity, acting on paired donors, with incorporation or reduction of molecular oxygen (GO:0016705);; Molecular Function: heme binding (GO:0020037);; Biological Process: oxidation-reductio…	K20771|0|mtr:MTR_3g104560|K20771 carlactone C-19 oxidase [EC:1.14.-.-] | (RefSeq) cytochrome P450 family protein	[Q]	Secondary metabolites biosynthesis, transport and catabolism	Cytochrome P450	Cytochrome P450 711A1 OS=Arabidopsis thaliana OX=3702 GN=CYP711A1 PE=2 SV=1	Q	Secondary metabolites biosynthesis, transport and catabolism	cytochrome P450 family protein [Medicago truncatula]
Medtr5g038280.JCVIMt4.0v1	c89410.graph_c1	3.52891e-18	-1.72134	down	--	--	Molecular Function: transcription factor activity, sequence-specific DNA binding (GO:0003700);; Cellular Component: nucleus (GO:0005634);; Biological Process: regulation of transcription, DNA-templated (GO:0006355);; Molecular Function: sequence-specific DNA binding (GO:0043565);;	K09338|5.02285e-70|mtr:MTR_5g038280|K09338 homeobox-leucine zipper protein | (RefSeq) homeobox leucine zipper family protein	--	--	--	--	K	Transcription	unknown, partial [Medicago truncatula]
--	c85927.graph_c0	5.6876e-07	-1.72117	down	--	--	--	--	--	--	DVL family	--	S	Function unknown	hypothetical protein VIGAN_04296200, partial [Vigna angularis var. angularis]
Medtr7g099820.JCVIMt4.0v1	c101827.graph_c0	1.227e-06	-1.72022	down	[T]	Signal transduction mechanisms	--	--	[P]	Inorganic ion transport and metabolism	Sodium/hydrogen exchanger family;; Universal stress protein family	Cation/H(+) antiporter 20 OS=Arabidopsis thaliana OX=3702 GN=CHX20 PE=2 SV=1	P	Inorganic ion transport and metabolism	cation/H+ exchanger 3 [Medicago truncatula]
Medtr2g104490.JCVIMt4.0v1	c96647.graph_c0	1.37224e-19	-1.71709	down	--	--	Molecular Function: DNA binding (GO:0003677);; Molecular Function: protein dimerization activity (GO:0046983);;	--	--	--	--	Transcription factor bHLH19 OS=Arabidopsis thaliana OX=3702 GN=BHLH19 PE=1 SV=1	--	--	helix loop helix DNA-binding domain protein [Medicago truncatula]
Medtr4g036080.JCVIMt4.0v1	c102510.graph_c0	6.79212e-21	-1.71163	down	--	--	--	--	--	--	Leucine Rich Repeat	Protein SUPPRESSOR OF npr1-1, CONSTITUTIVE 1 OS=Arabidopsis thaliana OX=3702 GN=SNC1 PE=1 SV=5	S	Function unknown	hypothetical protein TSUD_232130 [Trifolium subterraneum]
Medtr1g027060.JCVIMt4.0v1	c93112.graph_c0	3.42442e-14	-1.71108	down	--	;;	Molecular Function: protein kinase activity (GO:0004672);; Molecular Function: ATP binding (GO:0005524);; Biological Process: protein phosphorylation (GO:0006468);; Cellular Component: integral component of membrane (GO:0016021);;	K04733|0|mtr:MTR_1g027040|K04733 interleukin-1 receptor-associated kinase 4 [EC:2.7.11.1] | (RefSeq) receptor-like kinase	[T]	Signal transduction mechanisms	Protein tyrosine kinase;; Protein kinase domain	Rust resistance kinase Lr10 OS=Triticum aestivum OX=4565 GN=LRK10 PE=2 SV=1	T	Signal transduction mechanisms	receptor-like kinase [Medicago truncatula]
Medtr4g099050.JCVIMt4.0v1	c90716.graph_c0	4.55835e-18	-1.71064	down	--	--	--	--	--	--	zinc-finger of the FCS-type, C2-C2	--	S	Function unknown	ethphon-induced protein [Medicago truncatula]
Medtr1g011650.JCVIMt4.0v1	c95109.graph_c0	5.06787e-33	-1.7093	down	--	--	Molecular Function: ATP binding (GO:0005524);; Cellular Component: plasma membrane (GO:0005886);; Cellular Component: integral component of membrane (GO:0016021);; Molecular Function: ATPase activity, coupled to transmembrane movement of substances (GO:0042626);; Biological Process: transmembrane transport (GO:0055085);;	--	[Q]	Secondary metabolites biosynthesis, transport and catabolism	ABC-2 type transporter	Pleiotropic drug resistance protein 1 OS=Nicotiana tabacum OX=4097 GN=PDR1 PE=2 SV=1	V	Defense mechanisms	ABC-2 and plant PDR ABC-type transporter family protein [Medicago truncatula]
Medtr2g089120.JCVIMt4.0v1	c98473.graph_c0	0.00108323	-1.70743	down	--	--	--	K20979|0|mtr:MTR_2g089120|K20979 geranyl diphosphate diphosphatase [EC:3.1.7.11] | (RefSeq) sesquiterpene synthase	--	--	Terpene synthase family, metal binding domain;; Terpene synthase, N-terminal domain	Probable terpene synthase 11 OS=Ricinus communis OX=3988 GN=TPS11 PE=3 SV=1	O	Posttranslational modification, protein turnover, chaperones	sesquiterpene synthase [Medicago truncatula]
Medtr4g091760.JCVIMt4.0v1	c95671.graph_c0	2.19242e-15	-1.70585	down	--	--	Molecular Function: protein serine/threonine kinase activity (GO:0004674);; Molecular Function: ATP binding (GO:0005524);; Biological Process: protein phosphorylation (GO:0006468);; Cellular Component: integral component of membrane (GO:0016021);; Molecular Function: carbohydrate binding (GO:0030246);; Biological Process: recognition of pollen (GO:0048544);;	K04733|0|mtr:MTR_4g091760|K04733 interleukin-1 receptor-associated kinase 4 [EC:2.7.11.1] | (RefSeq) G-type lectin S-receptor-like Serine/Threonine-kinase	--	--	S-locus glycoprotein domain;; PAN-like domain	G-type lectin S-receptor-like serine/threonine-protein kinase RKS1 OS=Arabidopsis thaliana OX=3702 GN=RKS1 PE=3 SV=3	--	--	G-type lectin S-receptor-like Serine/Threonine-kinase [Medicago truncatula]
Medtr7g092700.JCVIMt4.0v1	c100272.graph_c0	2.79922e-11	-1.70389	down	--	--	--	--	--	--	PRA1 family protein	--	S	Function unknown	PRA1 family protein [Medicago truncatula]
Medtr7g085610.JCVIMt4.0v1	c80897.graph_c0	0.000396347	-1.70335	down	--	--	Molecular Function: methyltransferase activity (GO:0008168);; Biological Process: methylation (GO:0032259);;	--	--	--	--	--	S	Function unknown	methyltransferase-like protein [Medicago truncatula]
Medtr6g074775.JCVIMt4.0v1	c93177.graph_c0	0.00014692	-1.70147	down	--	--	Biological Process: RNA processing (GO:0006396);;	--	--	--	--	--	S	Function unknown	UPF0614 protein/C14orf102-like protein [Trifolium pratense]
Medtr3g086910.JCVIMt4.0v1	c103134.graph_c3	3.77986e-26	-1.70075	down	--	--	--	--	[V]	Defense mechanisms	--	LanC-like protein GCL1 OS=Arabidopsis thaliana OX=3702 GN=GCL1 PE=2 SV=1	S	Function unknown	G protein coupled receptor [Medicago truncatula]
Medtr8g090205.JCVIMt4.0v1	c100150.graph_c0	6.98531e-26	-1.69921	down	[T]	Signal transduction mechanisms	--	--	[S]	Function unknown	IQ calmodulin-binding motif;; Ankyrin repeats (3 copies);; Ankyrin repeats (many copies);; IPT/TIG domain	Calmodulin-binding transcription activator 3 OS=Arabidopsis thaliana OX=3702 GN=CAMTA3 PE=1 SV=1	K	Transcription	calmodulin-binding transcription activator [Medicago truncatula]
Medtr1g083440.JCVIMt4.0v1	c105561.graph_c0	1.83532e-19	-1.69799	down	--	--	--	--	--	--	Dormancy/auxin associated protein	Dormancy-associated protein homolog 3 OS=Arabidopsis thaliana OX=3702 GN=At1g56220 PE=1 SV=1	S	Function unknown	dormancy/auxin associated protein [Medicago truncatula]
Medtr7g084970.JCVIMt4.0v1	c84218.graph_c0	3.08677e-13	-1.69757	down	--	--	Molecular Function: phosphatidylethanolamine binding (GO:0008429);; Biological Process: regulation of flower development (GO:0009909);; Biological Process: photoperiodism, flowering (GO:0048573);;	K16223|1.4175e-37|mtr:MTR_7g084970|K16223 protein FLOWERING LOCUS T | (RefSeq) flowering locus protein T	[R]	General function prediction only	--	Protein HEADING DATE 3A OS=Oryza sativa subsp. japonica OX=39947 GN=HD3A PE=1 SV=1	S	Function unknown	FT [Medicago sativa]
Medtr1g099280.JCVIMt4.0v1	c96969.graph_c2	1.40443e-17	-1.69714	down	[V]	Defense mechanisms	Molecular Function: ATP binding (GO:0005524);; Cellular Component: integral component of membrane (GO:0016021);; Molecular Function: ATPase activity, coupled to transmembrane movement of substances (GO:0042626);; Biological Process: transmembrane transport (GO:0055085);;	K05666|7.80288e-141|mtr:MTR_1g099280|K05666 ATP-binding cassette, subfamily C (CFTR/MRP), member 2 | (RefSeq) ABC transporter-like family-protein	[Q]	Secondary metabolites biosynthesis, transport and catabolism	ABC transporter transmembrane region	ABC transporter C family member 10 OS=Arabidopsis thaliana OX=3702 GN=ABCC10 PE=2 SV=2	V	Defense mechanisms	ABC transporter-like family-protein [Medicago truncatula]
Medtr4g108760.JCVIMt4.0v1	c92134.graph_c0	0.000470021	-1.69383	down	--	--	--	--	--	--	--	NAC domain-containing protein 100 OS=Arabidopsis thaliana OX=3702 GN=NAC100 PE=2 SV=1	S	Function unknown	unknown [Medicago truncatula]
Medtr1g104890.JCVIMt4.0v1	c96074.graph_c1	3.5392e-07	-1.69353	down	--	;;	--	K04733|0|cam:101501682|K04733 interleukin-1 receptor-associated kinase 4 [EC:2.7.11.1] | (RefSeq) cysteine-rich receptor-like protein kinase 25	--	--	Salt stress response/antifungal;; Protein tyrosine kinase;; Protein kinase domain	Cysteine-rich receptor-like protein kinase 25 OS=Arabidopsis thaliana OX=3702 GN=CRK25 PE=3 SV=1	T	Signal transduction mechanisms	cysteine-rich receptor-kinase-like protein [Medicago truncatula]
Medtr6g016140.JCVIMt4.0v1	c105578.graph_c0	4.97458e-11	-1.69351	down	[K]	Transcription	--	--	[R]	General function prediction only	Leucine rich repeat;; Leucine Rich repeats (2 copies);; Leucine Rich Repeat;; Leucine Rich repeat	Receptor-like protein EIX2 OS=Solanum lycopersicum OX=4081 GN=EIX2 PE=1 SV=2	S	Function unknown	leucine-rich receptor-like kinase family protein, putative [Medicago truncatula]
Medtr2g099010.JCVIMt4.0v1	c87605.graph_c0	2.6834e-06	-1.69325	down	--	--	Molecular Function: transcription factor activity, transcription factor binding (GO:0000989);; Cellular Component: nucleus (GO:0005634);; Biological Process: regulation of transcription, DNA-templated (GO:0006355);; Molecular Function: zinc ion binding (GO:0008270);; Biological Process: photomorphogenesis (GO:0009640);;	--	--	--	B-box zinc finger	B-box zinc finger protein 24 OS=Arabidopsis thaliana OX=3702 GN=BBX24 PE=1 SV=1	S	Function unknown	hypothetical protein TSUD_110950 [Trifolium subterraneum]
Medtr3g090090.JCVIMt4.0v1	c98961.graph_c3	0.00032266	-1.6899	down	--	--	--	--	[R]	General function prediction only	--	Putative ribonuclease H protein At1g65750 OS=Arabidopsis thaliana OX=3702 GN=At1g65750 PE=3 SV=1	S	Function unknown	hypothetical protein TSUD_361220 [Trifolium subterraneum]
Medtr4g044110.JCVIMt4.0v1	c99772.graph_c0	1.47905e-10	-1.6898	down	[C]	Energy production and conversion	--	K00279|0|mtr:MTR_4g044110|K00279 cytokinin dehydrogenase [EC:1.5.99.12] | (RefSeq) cytokinin oxidase/dehydrogenase-like protein	[C]	Energy production and conversion	Cytokinin dehydrogenase 1, FAD and cytokinin binding;; FAD binding domain	Cytokinin dehydrogenase 6 OS=Arabidopsis thaliana OX=3702 GN=CKX6 PE=2 SV=2	C	Energy production and conversion	cytokinin oxidase/dehydrogenase-like protein [Medicago truncatula]
Medtr4g080350.JCVIMt4.0v1	c93477.graph_c0	4.91172e-33	-1.68647	down	[C]	Energy production and conversion	Molecular Function: iron ion binding (GO:0005506);; Molecular Function: electron carrier activity (GO:0009055);;	--	[O]	Posttranslational modification, protein turnover, chaperones	DnaJ domain;; 4Fe-4S single cluster domain of Ferredoxin I;; 4Fe-4S single cluster domain	Chaperone protein dnaJ C76, chloroplastic OS=Arabidopsis thaliana OX=3702 GN=DJC76 PE=2 SV=1	C	Energy production and conversion	DnaJ heat shock amino-terminal domain protein [Medicago truncatula]
Medtr1g050845.JCVIMt4.0v1	c99108.graph_c0	0.000920485	-1.6864	down	--	--	--	--	[R]	General function prediction only	Integrase core domain	Uncharacterized mitochondrial protein AtMg00860 OS=Arabidopsis thaliana OX=3702 GN=AtMg00860 PE=4 SV=1	L	Replication, recombination and repair	cellular nucleic acid-binding protein [Trifolium pratense]
Medtr2g098540.JCVIMt4.0v1	c93084.graph_c1	0.00146664	-1.68354	down	[G]	Carbohydrate transport and metabolism	Biological Process: carbohydrate metabolic process (GO:0005975);; Molecular Function: beta-glucosidase activity (GO:0008422);; Molecular Function: scopolin beta-glucosidase activity (GO:0102483);;	K01188|0|mtr:MTR_2g098540|K01188 beta-glucosidase [EC:3.2.1.21] | (RefSeq) glycoside hydrolase family 1 protein	[G]	Carbohydrate transport and metabolism	Glycosyl hydrolase family 1	Beta-glucosidase 12 OS=Oryza sativa subsp. indica OX=39946 GN=BGLU12 PE=3 SV=1	G	Carbohydrate transport and metabolism	glycoside hydrolase family 1 protein [Medicago truncatula]
Medtr1g021110.JCVIMt4.0v1	c102385.graph_c0	2.26141e-42	-1.68349	down	[K]	Transcription	Biological Process: defense response (GO:0006952);; Molecular Function: ADP binding (GO:0043531);;	--	--	--	NB-ARC domain;; Arabidopsis broad-spectrum mildew resistance protein RPW8;; Leucine Rich repeats (2 copies)	Probable disease resistance protein At5g04720 OS=Arabidopsis thaliana OX=3702 GN=At5g04720 PE=2 SV=1	S	Function unknown	disease resistance protein (CC-NBS-LRR class) family protein [Medicago truncatula]
Medtr2g011760.JCVIMt4.0v1	c57021.graph_c0	1.86368e-08	-1.68228	down	--	--	Cellular Component: integral component of membrane (GO:0016021);;	--	--	--	--	--	S	Function unknown	transmembrane protein, putative [Medicago truncatula]
Medtr5g075640.JCVIMt4.0v1	c104096.graph_c0	9.57065e-33	-1.68162	down	--	--	--	--	--	--	NPH3 family;; BTB/POZ domain	Root phototropism protein 2 OS=Arabidopsis thaliana OX=3702 GN=RPT2 PE=1 SV=2	S	Function unknown	root phototropism-like protein [Medicago truncatula]
Medtr2g102660.JCVIMt4.0v1	c105552.graph_c0	7.35251e-19	-1.68146	down	[T]	Signal transduction mechanisms	--	--	[Q]	Secondary metabolites biosynthesis, transport and catabolism	ABC-2 type transporter;; ABC transporter;; Plant PDR ABC transporter associated;; AAA domain, putative AbiEii toxin, Type IV TA system;; ABC-transporter extracellular N-terminal;; P-loop containing region of AAA domain;; ATPase family associated with various cellular activities (AAA)	Pleiotropic drug resistance protein 1 OS=Nicotiana tabacum OX=4097 GN=PDR1 PE=2 SV=1	V	Defense mechanisms	drug resistance transporter-like ABC domain protein [Medicago truncatula]
Medtr2g042900.JCVIMt4.0v1	c92942.graph_c0	7.4394e-30	-1.67496	down	--	--	Biological Process: response to stress (GO:0006950);; Biological Process: regulation of response to stimulus (GO:0048583);; Biological Process: regulation of cellular process (GO:0050794);;	K13464|3.14036e-24|mtr:MTR_2g042900|K13464 jasmonate ZIM domain-containing protein | (RefSeq) jasmonate zim-domain protein	--	--	--	--	S	Function unknown	jasmonate zim-domain protein [Medicago truncatula]
Medtr3g034030.JCVIMt4.0v1	c78340.graph_c0	6.05676e-08	-1.67481	down	--	--	--	--	--	--	Dirigent-like protein	Dirigent protein 21 OS=Arabidopsis thaliana OX=3702 GN=DIR21 PE=3 SV=1	--	--	disease resistance-responsive, dirigent domain protein [Medicago truncatula]
Medtr6g043630.JCVIMt4.0v1	c99989.graph_c0	8.85505e-05	-1.67327	down	--	--	--	--	--	--	--	--	--	--	dentin sialophosphoprotein [Medicago truncatula]
Medtr7g110810.JCVIMt4.0v1	c89526.graph_c0	0.000561455	-1.673	down	--	--	Molecular Function: DNA binding (GO:0003677);; Molecular Function: protein dimerization activity (GO:0046983);;	--	--	--	Helix-loop-helix DNA-binding domain	Transcription factor PIF3 OS=Arabidopsis thaliana OX=3702 GN=PIF3 PE=1 SV=1	K	Transcription	helix loop helix DNA-binding domain protein [Medicago truncatula]
Medtr5g045250.JCVIMt4.0v1	c101548.graph_c0	2.37656e-09	-1.67195	down	[QV]	Secondary metabolites biosynthesis, transport and catabolism ;; Defense mechanisms	--	K20619|0|mtr:MTR_5g045250|K20619 cytochrome P450 family 78 subfamily A | (RefSeq) cytochrome P450 family protein	[Q]	Secondary metabolites biosynthesis, transport and catabolism	Cytochrome P450	Cytochrome P450 78A5 OS=Arabidopsis thaliana OX=3702 GN=CYP78A5 PE=2 SV=1	Q	Secondary metabolites biosynthesis, transport and catabolism	cytochrome P450 family protein [Medicago truncatula]
Medtr8g461110.JCVIMt4.0v1	c98524.graph_c0	1.91795e-19	-1.67022	down	[K]	Transcription	Molecular Function: protein serine/threonine kinase activity (GO:0004674);; Molecular Function: ATP binding (GO:0005524);; Cellular Component: plasma membrane (GO:0005886);; Biological Process: protein phosphorylation (GO:0006468);; Cellular Component: integral component of membrane (GO:0016021);;	--	--	--	Di-glucose binding within endoplasmic reticulum;; Protein tyrosine kinase;; Leucine rich repeat;; Protein kinase domain;; Leucine Rich repeats (2 copies)	Probable LRR receptor-like serine/threonine-protein kinase At1g56130 OS=Arabidopsis thaliana OX=3702 GN=At1g56130 PE=2 SV=2	T	Signal transduction mechanisms	LRR receptor-like kinase, putative [Medicago truncatula]
Medtr6g028120.JCVIMt4.0v1	c103608.graph_c0	3.515e-08	-1.66878	down	[G]	Carbohydrate transport and metabolism	--	K05349|0|mtr:MTR_6g028120|K05349 beta-glucosidase [EC:3.2.1.21] | (RefSeq) beta-D-glucoside glucohydrolase	--	--	Glycosyl hydrolase family 3 N terminal domain;; Glycosyl hydrolase family 3 C-terminal domain	Beta-xylosidase/alpha-L-arabinofuranosidase 2 OS=Medicago sativa subsp. varia OX=36902 GN=Xyl2 PE=2 SV=1	G	Carbohydrate transport and metabolism	beta-D-glucoside glucohydrolase [Medicago truncatula]
Medtr5g037890.JCVIMt4.0v1	c94052.graph_c0	0.00035225	-1.66681	down	[O]	Posttranslational modification, protein turnover, chaperones	Biological Process: sulfate assimilation (GO:0000103);; Cellular Component: cytosol (GO:0005829);; Cellular Component: plasma membrane (GO:0005886);; Biological Process: protein folding (GO:0006457);; Biological Process: glycerol ether metabolic process (GO:0006662);; Molecular Function: protein disulfide oxidoreductase activity (GO:0015035);; Molecular Function: oxidoreductase activity, acting o…	K03671|9.44947e-53|mtr:MTR_5g037890|K03671 thioredoxin 1 | (RefSeq) thioredoxin-like protein	[O]	Posttranslational modification, protein turnover, chaperones	Thioredoxin	Thioredoxin H2 OS=Arabidopsis thaliana OX=3702 GN=TRX2 PE=2 SV=2	O	Posttranslational modification, protein turnover, chaperones	thioredoxin-like protein [Medicago truncatula]
Medtr4g093600.JCVIMt4.0v1	c94055.graph_c0	3.92995e-35	-1.66553	down	[HR]	Coenzyme transport and metabolism ;; General function prediction only	Biological Process: metabolic process (GO:0008152);; Molecular Function: hydrolase activity (GO:0016787);;	--	--	--	Isochorismatase family	Nicotinamidase 1 OS=Arabidopsis thaliana OX=3702 GN=NIC1 PE=1 SV=1	S	Function unknown	isochorismatase hydrolase family protein [Medicago truncatula]
Medtr4g079110.JCVIMt4.0v1	c89682.graph_c0	7.49024e-31	-1.66271	down	--	--	Cellular Component: cell (GO:0005623);; Molecular Function: electron carrier activity (GO:0009055);; Molecular Function: protein disulfide oxidoreductase activity (GO:0015035);; Biological Process: cell redox homeostasis (GO:0045454);; Biological Process: oxidation-reduction process (GO:0055114);;	--	[O]	Posttranslational modification, protein turnover, chaperones	Glutaredoxin	Glutaredoxin-C9 OS=Arabidopsis thaliana OX=3702 GN=GRXC9 PE=1 SV=1	O	Posttranslational modification, protein turnover, chaperones	glutaredoxin-C1 protein [Medicago truncatula]
Medtr1g103410.JCVIMt4.0v1	c80654.graph_c0	8.75141e-10	-1.66249	down	--	--	--	--	--	--	--	--	--	--	hypothetical protein MTR_1g103410 [Medicago truncatula]
Medtr4g105690.JCVIMt4.0v1	c88449.graph_c1	2.85459e-17	-1.66222	down	--	--	Molecular Function: magnesium ion binding (GO:0000287);; Molecular Function: ATP binding (GO:0005524);; Cellular Component: cytosol (GO:0005829);; Biological Process: myo-inositol hexakisphosphate biosynthetic process (GO:0010264);; Biological Process: inositol trisphosphate metabolic process (GO:0032957);; Molecular Function: inositol tetrakisphosphate 1-kinase activity (GO:0047325);; Molecular …	K00913|0|mtr:MTR_4g105690|K00913 inositol-1,3,4-trisphosphate 5/6-kinase / inositol-tetrakisphosphate 1-kinase [EC:2.7.1.159 2.7.1.134] | (RefSeq) inositol 1,3,4-trisphosphate 5/6-kinase	--	--	Inositol 1, 3, 4-trisphosphate 5/6-kinase	Inositol-tetrakisphosphate 1-kinase 1 OS=Arabidopsis thaliana OX=3702 GN=ITPK1 PE=1 SV=1	G	Carbohydrate transport and metabolism	inositol 1,3,4-trisphosphate 5/6-kinase [Medicago truncatula]
Medtr1g110220.JCVIMt4.0v1	c97907.graph_c1	0.00696375	-1.6622	down	--	--	--	K04733|1.08039e-48|mtr:MTR_1g110220|K04733 interleukin-1 receptor-associated kinase 4 [EC:2.7.11.1] | (RefSeq) tyrosine kinase family protein	--	--	--	--	T	Signal transduction mechanisms	tyrosine kinase family protein [Medicago truncatula]
Medtr2g090755.JCVIMt4.0v1	c90933.graph_c0	3.66422e-15	-1.66185	down	--	--	Molecular Function: binding (GO:0005488);;	--	[O]	Posttranslational modification, protein turnover, chaperones	Glutaredoxin;; gag-polypeptide of LTR copia-type	Glutaredoxin-C9 OS=Arabidopsis thaliana OX=3702 GN=GRXC9 PE=1 SV=1	O	Posttranslational modification, protein turnover, chaperones	Peptidase aspartic, catalytic; Polynucleotidyl transferase, Ribonuclease H fold [Medicago truncatula]
Medtr3g118020.JCVIMt4.0v1	c90162.graph_c1	0.000493823	-1.65798	down	--	--	Molecular Function: chromatin binding (GO:0003682);; Biological Process: mitotic sister chromatid cohesion (GO:0007064);; Biological Process: regulation of gene expression (GO:0010468);;	--	--	--	Arabidopsis phospholipase-like protein (PEARLI 4)	--	S	Function unknown	plant phospholipase-like protein [Medicago truncatula]
Medtr4g118350.JCVIMt4.0v1	c104320.graph_c0	1.27821e-48	-1.65797	down	[G]	Carbohydrate transport and metabolism	Molecular Function: ATP binding (GO:0005524);; Biological Process: pyruvate metabolic process (GO:0006090);; Molecular Function: kinase activity (GO:0016301);; Biological Process: phosphorylation (GO:0016310);; Molecular Function: metal ion binding (GO:0046872);; Molecular Function: pyruvate, phosphate dikinase activity (GO:0050242);;	K01006|0|cam:101513536|K01006 pyruvate, orthophosphate dikinase [EC:2.7.9.1] | (RefSeq) pyruvate, phosphate dikinase 2	--	--	PEP-utilising enzyme, TIM barrel domain;; Pyruvate phosphate dikinase, PEP/pyruvate binding domain;; PEP-utilising enzyme, mobile domain	Pyruvate, phosphate dikinase, chloroplastic OS=Flaveria pringlei OX=4226 GN=PPDK PE=1 SV=1	G	Carbohydrate transport and metabolism	PREDICTED: pyruvate, phosphate dikinase 2 [Cicer arietinum]
Medtr1g110220.JCVIMt4.0v1	c92605.graph_c0	0.000165089	-1.65707	down	--	--	Molecular Function: protein serine/threonine kinase activity (GO:0004674);; Molecular Function: ATP binding (GO:0005524);; Biological Process: protein phosphorylation (GO:0006468);; Cellular Component: integral component of membrane (GO:0016021);;	K04733|1.74193e-75|mtr:MTR_1g110220|K04733 interleukin-1 receptor-associated kinase 4 [EC:2.7.11.1] | (RefSeq) tyrosine kinase family protein	--	--	--	--	T	Signal transduction mechanisms	tyrosine kinase family protein [Medicago truncatula]
Medtr8g012590.JCVIMt4.0v1	c99606.graph_c0	2.29619e-26	-1.65673	down	[QV]	Secondary metabolites biosynthesis, transport and catabolism ;; Defense mechanisms	Molecular Function: iron ion binding (GO:0005506);; Cellular Component: integral component of membrane (GO:0016021);; Molecular Function: oxidoreductase activity, acting on paired donors, with incorporation or reduction of molecular oxygen, NAD(P)H as one donor, and incorporation of one atom of oxygen (GO:0016709);; Molecular Function: heme binding (GO:0020037);; Biological Process: secondary met…	K00512|1.06179e-161|mtr:MTR_8g012590|K00512 steroid 17alpha-monooxygenase / 17alpha-hydroxyprogesterone deacetylase [EC:1.14.14.19 1.14.14.32] | (RefSeq) cytochrome P450 family protein	[Q]	Secondary metabolites biosynthesis, transport and catabolism	Cytochrome P450;; Cytochrome P450	Cytochrome P450 82C4 OS=Arabidopsis thaliana OX=3702 GN=CYP82C4 PE=2 SV=1	Q	Secondary metabolites biosynthesis, transport and catabolism	cytochrome P450 family protein [Medicago truncatula]
Medtr5g092810.JCVIMt4.0v1	c97690.graph_c0	7.4309e-18	-1.65631	down	[M]	Cell wall/membrane/envelope biogenesis	--	K13412|0|mtr:MTR_5g092810|K13412 calcium-dependent protein kinase [EC:2.7.11.1] | (RefSeq) calcium-dependent kinase	[T]	Signal transduction mechanisms	Protein kinase domain;; Protein tyrosine kinase;; EF hand;; EF-hand domain pair;; EF-hand domain;; Kinase-like;; Lipopolysaccharide kinase (Kdo/WaaP) family	Calcium-dependent protein kinase 9 OS=Arabidopsis thaliana OX=3702 GN=CPK9 PE=1 SV=1	T	Signal transduction mechanisms	calcium-dependent kinase [Medicago truncatula]
Medtr5g012920.JCVIMt4.0v1	c94207.graph_c0	4.04598e-17	-1.6543	down	[I]	Lipid transport and metabolism	Molecular Function: fatty-acyl-CoA binding (GO:0000062);; Molecular Function: acyl-CoA dehydrogenase activity (GO:0003995);; Molecular Function: acyl-CoA oxidase activity (GO:0003997);; Cellular Component: peroxisome (GO:0005777);; Molecular Function: electron carrier activity (GO:0009055);; Biological Process: fatty acid beta-oxidation using acyl-CoA dehydrogenase (GO:0033539);; Molecular Functi…	K00232|4.35918e-81|mtr:MTR_5g012920|K00232 acyl-CoA oxidase [EC:1.3.3.6] | (RefSeq) peroxisomal acyl-coenzyme A oxidase-like protein	[I]	Lipid transport and metabolism	Acyl-coenzyme A oxidase N-terminal	Peroxisomal acyl-coenzyme A oxidase 1 OS=Arabidopsis thaliana OX=3702 GN=ACX1 PE=1 SV=1	I	Lipid transport and metabolism	peroxisomal acyl-coenzyme A oxidase-like protein [Medicago truncatula]
Medtr2g099690.JCVIMt4.0v1	c99094.graph_c1	2.48772e-38	-1.65014	down	[P]	Inorganic ion transport and metabolism	--	K01530|0|mtr:MTR_2g099690|K01530 phospholipid-translocating ATPase [EC:3.6.3.1] | (RefSeq) phospholipid-transporting ATPase-like protein	[R]	General function prediction only	Phospholipid-translocating ATPase N-terminal;; Phospholipid-translocating P-type ATPase C-terminal;; Cation transport ATPase (P-type);; haloacid dehalogenase-like hydrolase;; Phospholipid-translocating P-type ATPase C-terminal	Probable phospholipid-transporting ATPase 4 OS=Arabidopsis thaliana OX=3702 GN=ALA4 PE=3 SV=2	P	Inorganic ion transport and metabolism	phospholipid-transporting ATPase-like protein [Medicago truncatula]
Medtr1g026170.JCVIMt4.0v1	c97320.graph_c2	2.77457e-35	-1.65006	down	[G]	Carbohydrate transport and metabolism	Molecular Function: alpha-amylase activity (GO:0004556);; Molecular Function: calcium ion binding (GO:0005509);; Biological Process: carbohydrate metabolic process (GO:0005975);;	K01176|6.22268e-89|mtr:MTR_1g026170|K01176 alpha-amylase [EC:3.2.1.1] | (RefSeq) alpha amylase domain protein	[G]	Carbohydrate transport and metabolism	Alpha-amylase C-terminal beta-sheet domain	Probable alpha-amylase 2 OS=Arabidopsis thaliana OX=3702 GN=AMY2 PE=2 SV=1	G	Carbohydrate transport and metabolism	alpha amylase domain protein [Medicago truncatula]
Medtr5g017260.JCVIMt4.0v1	c94064.graph_c0	1.52369e-21	-1.64815	down	[I]	Lipid transport and metabolism	--	--	[I]	Lipid transport and metabolism	Lipase (class 3)	--	S	Function unknown	triacylglycerol lipase-like protein [Medicago truncatula]
Medtr2g097463.JCVIMt4.0v1	c104452.graph_c0	3.03826e-06	-1.64748	down	--	--	--	--	--	--	GRAS domain family;; GRAS domain family	Scarecrow-like protein 9 OS=Arabidopsis thaliana OX=3702 GN=SCL9 PE=2 SV=1	S	Function unknown	GRAS family transcription factor [Medicago truncatula]
Medtr4g128020.JCVIMt4.0v1	c97525.graph_c2	0.000133751	-1.64457	down	--	--	Molecular Function: NADPH-hemoprotein reductase activity (GO:0003958);; Cellular Component: endoplasmic reticulum membrane (GO:0005789);; Molecular Function: FMN binding (GO:0010181);; Cellular Component: integral component of membrane (GO:0016021);; Biological Process: oxidation-reduction process (GO:0055114);;	K00327|3.96911e-61|mtr:MTR_4g128020|K00327 NADPH-ferrihemoprotein reductase [EC:1.6.2.4] | (RefSeq) NADPH-cytochrome P450 family 2 reductase	[C]	Energy production and conversion	--	NADPH--cytochrome P450 reductase OS=Catharanthus roseus OX=4058 GN=CPR PE=2 SV=1	P	Inorganic ion transport and metabolism	NADPH-cytochrome P450 family 2 reductase [Medicago truncatula]
Medtr2g075780.JCVIMt4.0v1	c101624.graph_c0	4.33697e-29	-1.6441	down	--	--	--	K01307|1.10786e-115|mtr:MTR_2g075770|K01307 gamma-glutamyl hydrolase [EC:3.4.19.9] | (RefSeq) gamma-glutamylhydrolase	[H]	Coenzyme transport and metabolism	Peptidase C26	Gamma-glutamyl hydrolase 2 OS=Arabidopsis thaliana OX=3702 GN=GGH2 PE=1 SV=2	S	Function unknown	gamma-glutamylhydrolase [Medicago truncatula]
Medtr6g088240.JCVIMt4.0v1	c96138.graph_c0	3.33967e-11	-1.64336	down	--	--	--	K02357|6.73299e-15|mtr:MTR_0428s0020|K02357 elongation factor Ts | (RefSeq) translation elongation factor Ts protein	[J]	Translation, ribosomal structure and biogenesis	--	--	J	Translation, ribosomal structure and biogenesis	translation elongation factor Ts protein [Medicago truncatula]
Medtr8g090020.JCVIMt4.0v1	c83704.graph_c0	1.9097e-05	-1.64147	down	--	--	Cellular Component: integral component of membrane (GO:0016021);;	--	--	--	--	--	S	Function unknown	transmembrane protein [Medicago truncatula]
Medtr2g034340.JCVIMt4.0v1	c82688.graph_c0	1.01811e-09	-1.63843	down	--	--	--	--	--	--	--	--	--	--	hypothetical protein MTR_2g034340 [Medicago truncatula]
Medtr5g092990.JCVIMt4.0v1	c101249.graph_c1	1.41129e-16	-1.63788	down	--	--	--	--	--	--	TIR domain;; NB-ARC domain;; TIR domain	TMV resistance protein N OS=Nicotiana glutinosa OX=35889 GN=N PE=1 SV=1	S	Function unknown	disease resistance protein (TIR-NBS-LRR class) [Trifolium pratense]
Medtr4g077130.JCVIMt4.0v1	c99050.graph_c0	5.26935e-07	-1.63721	down	[M]	Cell wall/membrane/envelope biogenesis	--	--	[V]	Defense mechanisms	GDP-mannose 4,6 dehydratase;; NmrA-like family;; NAD dependent epimerase/dehydratase family	Cinnamoyl-CoA reductase 2 OS=Arabidopsis thaliana OX=3702 GN=CCR2 PE=1 SV=1	M	Cell wall/membrane/envelope biogenesis	unknown [Medicago truncatula]
Medtr3g099200.JCVIMt4.0v1	c88030.graph_c0	1.0336e-05	-1.63649	down	[E]	Amino acid transport and metabolism	Molecular Function: catalytic activity (GO:0003824);;	--	[H]	Coenzyme transport and metabolism	--	--	E	Amino acid transport and metabolism	hypothetical protein MTR_3g099200 [Medicago truncatula]
Medtr1g069140.JCVIMt4.0v1	c71470.graph_c0	6.06619e-20	-1.63624	down	[J]	Translation, ribosomal structure and biogenesis	Molecular Function: nucleotide binding (GO:0000166);; Molecular Function: nucleic acid binding (GO:0003676);;	K14396|2.9825e-110|mtr:MTR_1g069140|K14396 polyadenylate-binding protein 2 | (RefSeq) RNA recognition motif	[A]	RNA processing and modification	RNA recognition motif. (a.k.a. RRM, RBD, or RNP domain)	Polyadenylate-binding protein 3 OS=Arabidopsis thaliana OX=3702 GN=PABN3 PE=1 SV=1	S	Function unknown	RNA recognition motif [Medicago truncatula]
Medtr7g021850.JCVIMt4.0v1	c90386.graph_c1	0.000905139	-1.63611	down	--	--	--	--	[C]	Energy production and conversion	--	Probable aldo-keto reductase 1 OS=Oryza sativa subsp. japonica OX=39947 GN=Os04g0337500 PE=2 SV=1	C	Energy production and conversion	aldo/keto reductase family oxidoreductase [Medicago truncatula]
Medtr2g438140.JCVIMt4.0v1	c82784.graph_c0	3.73916e-10	-1.63608	down	[O]	Posttranslational modification, protein turnover, chaperones	Molecular Function: metalloendopeptidase activity (GO:0004222);; Molecular Function: ATP binding (GO:0005524);; Biological Process: proteolysis (GO:0006508);; Cellular Component: integral component of membrane (GO:0016021);;	K03798|4.34139e-30|mtr:MTR_2g438140|K03798 cell division protease FtsH [EC:3.4.24.-] | (RefSeq) ATP-dependent zinc metalloprotease FTSH protein	[O]	Posttranslational modification, protein turnover, chaperones	Peptidase family M41	ATP-dependent zinc metalloprotease FTSH 2, chloroplastic OS=Arabidopsis thaliana OX=3702 GN=FTSH2 PE=1 SV=1	O	Posttranslational modification, protein turnover, chaperones	ATP-dependent zinc metalloprotease FTSH protein [Medicago truncatula]
Medtr1g067210.JCVIMt4.0v1	c89975.graph_c0	0.000177962	-1.63549	down	--	--	Molecular Function: protein serine/threonine phosphatase activity (GO:0004722);; Biological Process: protein dephosphorylation (GO:0006470);; Molecular Function: metal ion binding (GO:0046872);;	--	[T]	Signal transduction mechanisms	--	Probable protein phosphatase 2C 48 OS=Arabidopsis thaliana OX=3702 GN=PP2C6 PE=2 SV=1	T	Signal transduction mechanisms	serine/threonine phosphatase family, 2C domain protein [Medicago truncatula]
Medtr3g019000.JCVIMt4.0v1	c104137.graph_c3	1.99286e-07	-1.6346	down	--	--	--	--	[T]	Signal transduction mechanisms	Leucine Rich repeats (2 copies)	Putative disease resistance protein At3g14460 OS=Arabidopsis thaliana OX=3702 GN=At3g14460 PE=3 SV=1	S	Function unknown	disease resistance protein (CC-NBS-LRR class) family protein [Medicago truncatula]
Medtr4g080050.JCVIMt4.0v1	c100194.graph_c0	3.6417e-29	-1.63373	down	--	--	--	--	--	--	Protein of unknown function (DUF688)	--	S	Function unknown	DUF688 family protein [Medicago truncatula]
--	c103834.graph_c1	1.36963e-05	-1.63304	down	--	--	--	--	--	--	--	--	--	--	6-phosphofructokinase [Medicago truncatula]
Medtr2g073510.JCVIMt4.0v1	c96426.graph_c0	9.87249e-32	-1.6323	down	--	--	Cellular Component: Golgi apparatus (GO:0005794);; Molecular Function: O-acetyltransferase activity (GO:0016413);; Biological Process: cell wall organization or biogenesis (GO:0071554);;	--	--	--	GDSL/SGNH-like Acyl-Esterase family found in Pmr5 and Cas1p;; PMR5 N terminal Domain;; GDSL/SGNH-like Acyl-Esterase family found in Pmr5 and Cas1p	Protein trichome birefringence-like 41 OS=Arabidopsis thaliana OX=3702 GN=TBL41 PE=2 SV=1	S	Function unknown	Pmr5/Cas1p GDSL/SGNH-like acyl-esterase family protein [Medicago truncatula]
Medtr7g113050.JCVIMt4.0v1	c100003.graph_c0	2.77986e-34	-1.63149	down	[HR]	Coenzyme transport and metabolism ;; General function prediction only	--	--	[I]	Lipid transport and metabolism	--	--	S	Function unknown	unknown [Medicago truncatula]
Medtr1g105020.JCVIMt4.0v1	c93267.graph_c0	0.000687083	-1.6299	down	[I]	Lipid transport and metabolism	Biological Process: isoflavonoid biosynthetic process (GO:0009717);; Biological Process: flavonoid biosynthetic process (GO:0009813);; Molecular Function: 2-hydroxyisoflavanone dehydratase activity (GO:0033987);; Molecular Function: carboxylic ester hydrolase activity (GO:0052689);;	--	[V]	Defense mechanisms	alpha/beta hydrolase fold;; Carboxylesterase family	2-hydroxyisoflavanone dehydratase OS=Glycyrrhiza echinata OX=46348 GN=HIDM PE=1 SV=1	I	Lipid transport and metabolism	2-hydroxyisoflavanone dehydratase [Medicago truncatula]
Medtr4g081380.JCVIMt4.0v1	c95915.graph_c0	8.01096e-09	-1.6284	down	--	--	--	K03671|2.03398e-30|cam:101514936|K03671 thioredoxin 1 | (RefSeq) thioredoxin-like protein CXXS1	[O]	Posttranslational modification, protein turnover, chaperones	Thioredoxin	Thioredoxin-like protein CXXS1 OS=Arabidopsis thaliana OX=3702 GN=CXXS1 PE=2 SV=2	O	Posttranslational modification, protein turnover, chaperones	thioredoxin [Medicago truncatula]
Medtr8g075780.JCVIMt4.0v1	c87249.graph_c0	1.25281e-29	-1.62685	down	[O]	Posttranslational modification, protein turnover, chaperones	--	--	[O]	Posttranslational modification, protein turnover, chaperones	DnaJ domain	Chaperone protein dnaJ 11, chloroplastic OS=Arabidopsis thaliana OX=3702 GN=ATJ11 PE=1 SV=2	O	Posttranslational modification, protein turnover, chaperones	chaperone DnaJ domain protein [Medicago truncatula]
--	c77616.graph_c0	0.00215675	-1.62674	down	--	--	--	--	--	--	--	--	--	--	PREDICTED: probable carbohydrate esterase At4g34215 [Cicer arietinum]
Medtr8g006090.JCVIMt4.0v1	c87953.graph_c0	0.000647029	-1.6256	down	--	--	Cellular Component: plasma membrane (GO:0005886);; Cellular Component: integral component of membrane (GO:0016021);; Molecular Function: transmembrane transporter activity (GO:0022857);; Biological Process: transmembrane transport (GO:0055085);;	--	--	--	EamA-like transporter family	WAT1-related protein At4g30420 OS=Arabidopsis thaliana OX=3702 GN=At4g30420 PE=3 SV=1	S	Function unknown	nodulin MtN21/EamA-like transporter family protein [Medicago truncatula]
Medtr7g407090.JCVIMt4.0v1	c90688.graph_c0	0.000125683	-1.62254	down	[K]	Transcription	Molecular Function: protein kinase activity (GO:0004672);; Molecular Function: ATP binding (GO:0005524);; Biological Process: protein phosphorylation (GO:0006468);; Cellular Component: integral component of membrane (GO:0016021);;	--	[R]	General function prediction only	Leucine rich repeat;; Leucine Rich repeats (2 copies);; Leucine Rich Repeat	Probable leucine-rich repeat receptor-like protein kinase At5g63930 OS=Arabidopsis thaliana OX=3702 GN=At5g63930 PE=2 SV=1	S	Function unknown	LRR receptor-like kinase family protein [Medicago truncatula]
Medtr2g072180.JCVIMt4.0v1	c103078.graph_c0	2.13554e-30	-1.62164	down	--	--	--	--	[R]	General function prediction only	C2 domain	C2 domain-containing protein At1g53590 OS=Arabidopsis thaliana OX=3702 GN=NTMC2T6.1 PE=1 SV=2	S	Function unknown	calcium-dependent lipid-binding domain protein [Medicago truncatula]
Medtr8g077150.JCVIMt4.0v1	c103350.graph_c0	4.83303e-18	-1.62143	down	--	--	Molecular Function: transferase activity (GO:0016740);;	--	[R]	General function prediction only	--	Auxilin-like protein 1 OS=Arabidopsis thaliana OX=3702 GN=AUL1 PE=2 SV=2	U	Intracellular trafficking, secretion, and vesicular transport	chaperone DnaJ-domain protein, putative [Medicago truncatula]
Medtr4g019030.JCVIMt4.0v1	c98819.graph_c0	1.20378e-05	-1.62024	down	[K]	Transcription	Cellular Component: integral component of membrane (GO:0016021);;	--	[R]	General function prediction only	Leucine rich repeat;; Leucine Rich repeat;; Leucine Rich Repeat	Receptor-like protein 7 OS=Arabidopsis thaliana OX=3702 GN=RLP7 PE=3 SV=2	S	Function unknown	verticillium wilt disease resistance protein [Medicago truncatula]
Medtr7g065600.JCVIMt4.0v1	c95227.graph_c0	1.3906e-06	-1.61924	down	--	--	Molecular Function: glutathione transferase activity (GO:0004364);; Cellular Component: cytoplasm (GO:0005737);; Biological Process: glutathione metabolic process (GO:0006749);; Biological Process: toxin catabolic process (GO:0009407);;	K00799|1.48377e-57|mtr:MTR_7g065600|K00799 glutathione S-transferase [EC:2.5.1.18] | (RefSeq) glutathione S-transferase, amino-terminal domain protein	[O]	Posttranslational modification, protein turnover, chaperones	--	Probable glutathione S-transferase OS=Glycine max OX=3847 GN=HSP26-A PE=2 SV=1	O	Posttranslational modification, protein turnover, chaperones	glutathione S-transferase, amino-terminal domain protein [Medicago truncatula]
Medtr5g014560.JCVIMt4.0v1	c84478.graph_c0	1.16532e-11	-1.61711	down	--	--	Molecular Function: DNA binding (GO:0003677);; Molecular Function: protein dimerization activity (GO:0046983);;	--	--	--	--	Transcription factor bHLH25 OS=Arabidopsis thaliana OX=3702 GN=BHLH25 PE=2 SV=2	K	Transcription	basic helix loop helix (bHLH) DNA-binding family protein [Medicago truncatula]
Medtr2g100450.JCVIMt4.0v1	c96195.graph_c0	1.42578e-06	-1.61632	down	--	--	Molecular Function: protein serine/threonine kinase activity (GO:0004674);; Molecular Function: ATP binding (GO:0005524);; Biological Process: protein phosphorylation (GO:0006468);; Cellular Component: integral component of membrane (GO:0016021);; Molecular Function: hydrolase activity (GO:0016787);;	K04733|8.87344e-65|mtr:MTR_2g100450|K04733 interleukin-1 receptor-associated kinase 4 [EC:2.7.11.1] | (RefSeq) LRR receptor-like kinase plant	--	--	--	Receptor-like protein kinase At3g21340 OS=Arabidopsis thaliana OX=3702 GN=At3g21340 PE=1 SV=1	T	Signal transduction mechanisms	LRR receptor-like kinase plant [Medicago truncatula]
Medtr8g081620.JCVIMt4.0v1	c104485.graph_c0	3.77891e-28	-1.6153	down	--	--	Cellular Component: nucleus (GO:0005634);; Cellular Component: chloroplast (GO:0009507);; Biological Process: regulation of isopentenyl diphosphate biosynthetic process, methylerythritol 4-phosphate pathway (GO:0010322);; Biological Process: chaperone-mediated protein folding (GO:0061077);; Biological Process: regulation of 1-deoxy-D-xylulose-5-phosphate synthase activity (GO:1902395);;	--	--	--	--	--	O	Posttranslational modification, protein turnover, chaperones	chaperone DnaJ domain protein [Medicago truncatula]
Medtr1g052135.JCVIMt4.0v1	c101205.graph_c0	6.06405e-37	-1.61471	down	[O]	Posttranslational modification, protein turnover, chaperones	--	--	--	--	Peptidase family S41;; PDZ domain;; PDZ domain (Also known as DHR or GLGF)	Carboxyl-terminal-processing peptidase 3, chloroplastic OS=Arabidopsis thaliana OX=3702 GN=CTPA3 PE=3 SV=1	M	Cell wall/membrane/envelope biogenesis	carboxy-terminal processing peptidase-like protein [Medicago truncatula]
--	c100618.graph_c1	0.0045884	-1.61406	down	[Q]	Secondary metabolites biosynthesis, transport and catabolism	--	K09840|1.20726e-21|cam:101505040|K09840 9-cis-epoxycarotenoid dioxygenase [EC:1.13.11.51] | (RefSeq) 9-cis-epoxycarotenoid dioxygenase NCED3, chloroplastic-like	[Q]	Secondary metabolites biosynthesis, transport and catabolism	Retinal pigment epithelial membrane protein	9-cis-epoxycarotenoid dioxygenase NCED9, chloroplastic OS=Arabidopsis thaliana OX=3702 GN=NCED9 PE=2 SV=1	Q	Secondary metabolites biosynthesis, transport and catabolism	nine-cis-epoxycarotenoid dioxygenase3 [Pisum sativum]
Medtr8g016230.JCVIMt4.0v1	c100867.graph_c0	4.46029e-28	-1.61052	down	[G]	Carbohydrate transport and metabolism	Molecular Function: beta-galactosidase activity (GO:0004565);; Cellular Component: cell wall (GO:0005618);; Cellular Component: vacuole (GO:0005773);; Biological Process: carbohydrate metabolic process (GO:0005975);; Molecular Function: carbohydrate binding (GO:0030246);;	--	[G]	Carbohydrate transport and metabolism	Glycosyl hydrolases family 35;; Beta-galactosidase;; Galactose binding lectin domain	Beta-galactosidase 1 OS=Arabidopsis thaliana OX=3702 GN=BGAL1 PE=2 SV=1	G	Carbohydrate transport and metabolism	beta-galactosidase [Medicago truncatula]
Medtr2g101920.JCVIMt4.0v1	c96252.graph_c0	9.66953e-09	-1.60955	down	--	--	Biological Process: amino acid transmembrane transport (GO:0003333);; Cellular Component: plasma membrane (GO:0005886);; Molecular Function: amino acid transmembrane transporter activity (GO:0015171);; Cellular Component: integral component of membrane (GO:0016021);; Biological Process: amino acid import (GO:0043090);;	--	[E]	Amino acid transport and metabolism	Transmembrane amino acid transporter protein;; Transmembrane amino acid transporter protein;; Tryptophan/tyrosine permease family	Lysine histidine transporter-like 2 OS=Arabidopsis thaliana OX=3702 GN=At1g67640 PE=2 SV=1	E	Amino acid transport and metabolism	lysine histidine transporter 1-like [Cajanus cajan]
Medtr2g038510.JCVIMt4.0v1	c105315.graph_c0	1.45402e-15	-1.60801	down	[R]	General function prediction only	--	--	[T]	Signal transduction mechanisms	NB-ARC domain;; Leucine Rich repeats (2 copies);; Leucine rich repeat	Putative disease resistance protein At1g50180 OS=Arabidopsis thaliana OX=3702 GN=At1g50180 PE=3 SV=2	S	Function unknown	disease resistance protein (CC-NBS-LRR class) family protein [Medicago truncatula]
Medtr3g099670.JCVIMt4.0v1	c95242.graph_c0	1.81298e-07	-1.60785	down	--	--	Molecular Function: phospholipid binding (GO:0005543);;	--	[TU]	--	ANTH domain	Putative clathrin assembly protein At4g40080 OS=Arabidopsis thaliana OX=3702 GN=At4g40080 PE=2 SV=2	U	Intracellular trafficking, secretion, and vesicular transport	clathrin assembly protein [Medicago truncatula]
Medtr4g015930.JCVIMt4.0v1	c105923.graph_c0	1.13778e-49	-1.60492	down	[K]	Transcription	--	--	[R]	General function prediction only	Leucine rich repeat;; Leucine Rich repeats (2 copies);; Leucine Rich Repeat;; Leucine rich repeat;; Leucine Rich Repeat;; Leucine Rich repeats (2 copies)	Receptor-like protein 9a OS=Arabidopsis thaliana OX=3702 GN=RLP9A PE=2 SV=1	S	Function unknown	leucine-rich receptor-like kinase family protein, putative [Medicago truncatula]
Medtr0296s0010.JCVIMt4.0v1	c100710.graph_c1	1.60515e-12	-1.6046	down	[L]	Replication, recombination and repair	--	--	[D]	Cell cycle control, cell division, chromosome partitioning	PIF1-like helicase;; Helitron helicase-like domain at N-terminus;; AAA domain;; Helicase	--	S	Function unknown	ATP-dependent DNA helicase PIF1 [Trifolium pratense]
Medtr3g011820.JCVIMt4.0v1	c105795.graph_c0	1.4868e-45	-1.6043	down	[V]	Defense mechanisms	--	--	[Q]	Secondary metabolites biosynthesis, transport and catabolism	ABC transporter;; ABC transporter transmembrane region;; 50S ribosome-binding GTPase;; Dynamin family;; ABC transporter transmembrane region	ABC transporter C family member 2 OS=Arabidopsis thaliana OX=3702 GN=ABCC2 PE=1 SV=2	V	Defense mechanisms	multidrug resistance protein ABC transporter family protein [Medicago truncatula]
Medtr5g080330.JCVIMt4.0v1	c91912.graph_c3	3.63467e-05	-1.60213	down	--	--	Molecular Function: aspartic-type endopeptidase activity (GO:0004190);; Biological Process: proteolysis (GO:0006508);; Cellular Component: integral component of membrane (GO:0016021);;	--	--	--	--	--	--	--	transmembrane protein, putative [Medicago truncatula]
Medtr4g033015.JCVIMt4.0v1	c98038.graph_c0	6.4805e-21	-1.60212	down	[H]	Coenzyme transport and metabolism	--	--	[R]	General function prediction only	O-methyltransferase;; Dimerisation domain	(+)-6a-hydroxymaackiain 3-O-methyltransferase 1 OS=Pisum sativum OX=3888 GN=HMM1 PE=1 SV=1	S	Function unknown	isoflavone-7-O-methyltransferase [Medicago truncatula]
Medtr4g082580.JCVIMt4.0v1	c104492.graph_c0	4.67e-17	-1.60191	down	--	--	Molecular Function: transcription factor activity, sequence-specific DNA binding (GO:0003700);; Biological Process: regulation of transcription, DNA-templated (GO:0006355);; Molecular Function: sequence-specific DNA binding (GO:0043565);;	--	--	--	WRKY DNA -binding domain;; F-box domain;; F-box-like	Probable WRKY transcription factor 3 OS=Arabidopsis thaliana OX=3702 GN=WRKY3 PE=2 SV=1	K	Transcription	WRKY transcription factor 3 [Medicago truncatula]
Medtr7g074710.JCVIMt4.0v1	c94789.graph_c0	2.46135e-06	-1.60132	down	[M]	Cell wall/membrane/envelope biogenesis	Biological Process: defense response (GO:0006952);; Biological Process: flavonoid biosynthetic process (GO:0009813);; Molecular Function: oxidoreductase activity (GO:0016491);; Molecular Function: coenzyme binding (GO:0050662);; Biological Process: oxidation-reduction process (GO:0055114);;	K13265|7.74474e-150|mtr:MTR_7g074710|K13265 vestitone reductase [EC:1.1.1.348] | (RefSeq) dihydroflavonol 4-reductase-like protein	[V]	Defense mechanisms	NAD dependent epimerase/dehydratase family;; 3-beta hydroxysteroid dehydrogenase/isomerase family;; Male sterility protein;; GDP-mannose 4,6 dehydratase;; NAD(P)H-binding;; KR domain;; NmrA-like family;; Polysaccharide biosynthesis protein	Vestitone reductase OS=Medicago sativa OX=3879 PE=1 SV=1	M	Cell wall/membrane/envelope biogenesis	RecName: Full=Vestitone reductase
Medtr4g019780.JCVIMt4.0v1	c102931.graph_c0	3.93644e-10	-1.60098	down	--	--	Molecular Function: glutathione transferase activity (GO:0004364);; Cellular Component: cytoplasm (GO:0005737);; Biological Process: glutathione metabolic process (GO:0006749);; Biological Process: toxin catabolic process (GO:0009407);;	K00799|6.10533e-45|mtr:MTR_4g019780|K00799 glutathione S-transferase [EC:2.5.1.18] | (RefSeq) glutathione S-transferase, amino-terminal domain protein	[O]	Posttranslational modification, protein turnover, chaperones	--	Probable glutathione S-transferase OS=Glycine max OX=3847 GN=HSP26-A PE=2 SV=1	O	Posttranslational modification, protein turnover, chaperones	glutathione S-transferase-like protein, partial [Trifolium pratense]
Medtr3g079340.JCVIMt4.0v1	c101181.graph_c0	6.44996e-27	-1.60036	down	--	--	--	K18875|0|mtr:MTR_3g079340|K18875 enhanced disease susceptibility 1 protein | (RefSeq) enhanced disease susceptibility protein	--	--	Lipase (class 3)	Protein EDS1L OS=Arabidopsis thaliana OX=3702 GN=EDS1 PE=1 SV=1	S	Function unknown	enhanced disease susceptibility protein [Medicago truncatula]
Medtr8g096900.JCVIMt4.0v1	c76166.graph_c0	0.00481281	-1.60029	down	--	--	--	--	--	--	Thaumatin family	Thaumatin-like protein OS=Actinidia deliciosa OX=3627 GN=tlp PE=1 SV=2	S	Function unknown	pathogenesis-related thaumatin family protein [Medicago truncatula]
Medtr8g092010.JCVIMt4.0v1	c98925.graph_c0	6.91742e-10	-1.59963	down	--	--	Molecular Function: transcription factor activity, sequence-specific DNA binding (GO:0003700);; Biological Process: regulation of transcription, DNA-templated (GO:0006355);; Molecular Function: sequence-specific DNA binding (GO:0043565);;	--	--	--	WRKY DNA -binding domain	Probable WRKY transcription factor 51 OS=Arabidopsis thaliana OX=3702 GN=WRKY51 PE=1 SV=1	K	Transcription	WRKY family transcription factor [Medicago truncatula]
Medtr3g023720.JCVIMt4.0v1	c98295.graph_c0	4.51487e-28	-1.59775	down	--	--	--	K18211|3.27394e-140|mtr:MTR_3g023720|K18211 synaptosomal-associated protein 25 | (RefSeq) soluble N-ethylmaleimide-sensitive factor adaptor protein	[U]	Intracellular trafficking, secretion, and vesicular transport	--	SNAP25 homologous protein SNAP33 OS=Arabidopsis thaliana OX=3702 GN=SNAP33 PE=1 SV=1	U	Intracellular trafficking, secretion, and vesicular transport	soluble N-ethylmaleimide-sensitive factor adaptor protein [Medicago truncatula]
Medtr4g057730.JCVIMt4.0v1	c105454.graph_c0	1.04756e-25	-1.59716	down	[IQ]	Lipid transport and metabolism ;; Secondary metabolites biosynthesis, transport and catabolism	--	K01904|0|mtr:MTR_4g057730|K01904 4-coumarate--CoA ligase [EC:6.2.1.12] | (RefSeq) 4-coumarate:CoA ligase-like protein	[I]	Lipid transport and metabolism	AMP-binding enzyme	4-coumarate--CoA ligase-like 7 OS=Arabidopsis thaliana OX=3702 GN=4CLL7 PE=1 SV=1	IQ	--	4-coumarate:CoA ligase-like protein [Medicago truncatula]
Medtr5g042520.JCVIMt4.0v1	c94050.graph_c0	2.95196e-22	-1.59696	down	--	--	Cellular Component: integral component of membrane (GO:0016021);;	--	--	--	--	--	S	Function unknown	plant/M4I22-120 protein, putative [Medicago truncatula]
Medtr7g115350.JCVIMt4.0v1	c96142.graph_c0	2.45033e-14	-1.59695	down	--	--	--	--	--	--	Zein-binding	Myosin-binding protein 1 OS=Arabidopsis thaliana OX=3702 GN=MYOB1 PE=1 SV=1	S	Function unknown	zein-binding protein [Medicago truncatula]
Medtr1g056550.JCVIMt4.0v1	c105740.graph_c0	5.07283e-16	-1.59341	down	--	--	--	--	--	--	MULE transposase domain;; FAR1 DNA-binding domain;; SWIM zinc finger;; Syntaxin;; SNARE domain	Protein FAR1-RELATED SEQUENCE 5 OS=Arabidopsis thaliana OX=3702 GN=FRS5 PE=1 SV=1	S	Function unknown	PREDICTED: protein FAR1-RELATED SEQUENCE 5-like [Lupinus angustifolius]
Medtr1g049140.JCVIMt4.0v1	c100716.graph_c1	5.49353e-16	-1.59206	down	--	--	Molecular Function: DNA binding (GO:0003677);; Molecular Function: transcription factor activity, sequence-specific DNA binding (GO:0003700);; Cellular Component: nucleus (GO:0005634);; Biological Process: regulation of transcription, DNA-templated (GO:0006355);; Biological Process: multicellular organism development (GO:0007275);; Cellular Component: integral component of membrane (GO:0016021);;	K09284|1.79585e-81|mtr:MTR_1g049140|K09284 AP2-like factor, euAP2 lineage | (RefSeq) AP2 domain transcription factor	--	--	--	Ethylene-responsive transcription factor RAP2-7 OS=Arabidopsis thaliana OX=3702 GN=RAP2-7 PE=2 SV=2	K	Transcription	AP2 domain transcription factor [Medicago truncatula]
Medtr5g018210.JCVIMt4.0v1	c93919.graph_c0	6.16597e-17	-1.59173	down	--	--	Cellular Component: endoplasmic reticulum (GO:0005783);; Biological Process: defense response (GO:0006952);; Molecular Function: ADP binding (GO:0043531);; Cellular Component: membrane part (GO:0044425);; Molecular Function: metal ion binding (GO:0046872);;	--	--	--	Arabidopsis broad-spectrum mildew resistance protein RPW8;; NB-ARC domain	Protein DA1-related 5 OS=Arabidopsis thaliana OX=3702 GN=DAR5 PE=2 SV=2	S	Function unknown	disease resistance protein (CC-NBS-LRR class) family protein [Medicago truncatula]
Medtr8g102620.JCVIMt4.0v1	c88881.graph_c0	3.65151e-39	-1.59149	down	[C]	Energy production and conversion	Molecular Function: malate dehydrogenase (decarboxylating) (NAD+) activity (GO:0004471);; Biological Process: malate metabolic process (GO:0006108);; Molecular Function: metal ion binding (GO:0046872);; Molecular Function: NAD binding (GO:0051287);; Biological Process: oxidation-reduction process (GO:0055114);;	K00029|0|mtr:MTR_8g102620|K00029 malate dehydrogenase (oxaloacetate-decarboxylating)(NADP+) [EC:1.1.1.40] | (RefSeq) NADP-dependent malic enzyme-like protein	[C]	Energy production and conversion	Malic enzyme, NAD binding domain;; Malic enzyme, N-terminal domain	NADP-dependent malic enzyme OS=Vitis vinifera OX=29760 PE=2 SV=1	C	Energy production and conversion	NADP-dependent malic enzyme-like protein [Medicago truncatula]
Medtr4g019450.JCVIMt4.0v1	c103125.graph_c0	9.80617e-20	-1.59051	down	--	--	--	--	[K]	Transcription	Associated with HOX;; Carbohydrate-binding protein of the ER	BEL1-like homeodomain protein 9 OS=Arabidopsis thaliana OX=3702 GN=BLH9 PE=1 SV=1	K	Transcription	BEL1-like homeodomain protein [Medicago truncatula]
Medtr1g019440.JCVIMt4.0v1	c91429.graph_c0	1.17771e-08	-1.58802	down	[G]	Carbohydrate transport and metabolism	--	K01176|0|mtr:MTR_1g019440|K01176 alpha-amylase [EC:3.2.1.1] | (RefSeq) alpha amylase domain protein	[G]	Carbohydrate transport and metabolism	Alpha amylase, catalytic domain;; Alpha-amylase C-terminal beta-sheet domain	Alpha-amylase OS=Vigna mungo OX=3915 GN=AMY1.1 PE=2 SV=1	G	Carbohydrate transport and metabolism	unknown [Medicago truncatula]
Medtr3g103190.JCVIMt4.0v1	c94837.graph_c0	7.68124e-06	-1.58723	down	--	--	Cellular Component: integral component of membrane (GO:0016021);;	--	--	--	--	--	S	Function unknown	transmembrane protein, putative [Medicago truncatula]
Medtr1g063910.JCVIMt4.0v1	c105733.graph_c0	2.82229e-30	-1.58631	down	[M]	Cell wall/membrane/envelope biogenesis	Molecular Function: protein kinase activity (GO:0004672);; Molecular Function: ATP binding (GO:0005524);; Biological Process: protein phosphorylation (GO:0006468);;	--	[T]	Signal transduction mechanisms	Protein tyrosine kinase;; Protein kinase domain;; Protein kinase domain;; Protein tyrosine kinase	Serine/threonine-protein kinase PCRK1 OS=Arabidopsis thaliana OX=3702 GN=PCRK1 PE=1 SV=1	T	Signal transduction mechanisms	kinase 1B [Medicago truncatula]
Medtr7g100540.JCVIMt4.0v1	c90041.graph_c0	5.13507e-17	-1.5856	down	[O]	Posttranslational modification, protein turnover, chaperones	Cellular Component: chloroplast (GO:0009507);;	--	[S]	Function unknown	AhpC/TSA antioxidant enzyme;; AhpC/TSA family	Thioredoxin-like protein AAED1, chloroplastic OS=Arabidopsis thaliana OX=3702 GN=At2g37240 PE=1 SV=2	O	Posttranslational modification, protein turnover, chaperones	thioredoxin-like protein AAED1 [Medicago truncatula]
Medtr8g013830.JCVIMt4.0v1	c101365.graph_c0	2.96945e-06	-1.58329	down	--	--	Cellular Component: integral component of membrane (GO:0016021);;	--	--	--	--	--	S	Function unknown	transmembrane protein, putative [Medicago truncatula]
Medtr3g109950.JCVIMt4.0v1	c105626.graph_c1	2.97083e-20	-1.58219	down	--	--	--	--	--	--	--	Sulfite exporter TauE/SafE family protein 3 OS=Arabidopsis thaliana OX=3702 GN=At2g25737 PE=2 SV=1	S	Function unknown	sulfite exporter TauE/SafE family protein [Medicago truncatula]
Medtr5g077130.JCVIMt4.0v1	c85430.graph_c0	0.000340766	-1.58088	down	[T]	Signal transduction mechanisms	Cellular Component: plasma membrane (GO:0005886);; Biological Process: response to stress (GO:0006950);; Molecular Function: hydrolase activity (GO:0016787);;	--	--	--	Universal stress protein family	Universal stress protein A-like protein OS=Arabidopsis thaliana OX=3702 GN=At3g01520 PE=1 SV=2	S	Function unknown	adenine nucleotide alpha hydrolase superfamily protein [Medicago truncatula]
Medtr8g009160.JCVIMt4.0v1	c86251.graph_c0	1.16387e-06	-1.58079	down	--	--	Molecular Function: metal ion binding (GO:0046872);; Molecular Function: dioxygenase activity (GO:0051213);; Biological Process: oxidation-reduction process (GO:0055114);;	--	[QR]	--	2OG-Fe(II) oxygenase superfamily	1-aminocyclopropane-1-carboxylate oxidase homolog 3 OS=Arabidopsis thaliana OX=3702 GN=At1g06650 PE=2 SV=1	S	Function unknown	1-aminocyclopropane-1-carboxylate oxidase-like protein [Medicago truncatula]
Medtr8g074270.JCVIMt4.0v1	c100495.graph_c0	2.35716e-20	-1.58034	down	[G]	Carbohydrate transport and metabolism	--	--	[R]	General function prediction only	Strictosidine synthase;; SMP-30/Gluconolaconase/LRE-like region;; NHL repeat	Protein STRICTOSIDINE SYNTHASE-LIKE 5 OS=Arabidopsis thaliana OX=3702 GN=SSL5 PE=2 SV=1	G	Carbohydrate transport and metabolism	adipocyte plasma membrane-associated-like protein [Medicago truncatula]
Medtr8g047160.JCVIMt4.0v1	c105881.graph_c0	5.35183e-19	-1.579	down	[K]	Transcription	Molecular Function: protein kinase activity (GO:0004672);; Molecular Function: ATP binding (GO:0005524);; Biological Process: protein phosphorylation (GO:0006468);; Cellular Component: integral component of membrane (GO:0016021);;	--	--	--	Protein kinase domain;; Leucine rich repeat;; Protein tyrosine kinase;; Leucine Rich repeats (2 copies);; Leucine Rich Repeat;; Protein tyrosine kinase	MDIS1-interacting receptor like kinase 2 OS=Arabidopsis thaliana OX=3702 GN=MIK2 PE=1 SV=3	S	Function unknown	LRR receptor-like kinase family protein [Medicago truncatula]
Medtr6g071790.JCVIMt4.0v1	c105966.graph_c0	1.44571e-15	-1.57892	down	--	--	Molecular Function: alpha-L-fucosidase activity (GO:0004560);; Molecular Function: ATP binding (GO:0005524);; Biological Process: carbohydrate metabolic process (GO:0005975);; Biological Process: defense response (GO:0006952);; Biological Process: signal transduction (GO:0007165);; Cellular Component: integral component of membrane (GO:0016021);; Molecular Function: ADP binding (GO:0043531);;	--	--	--	TIR domain;; TIR domain;; NB-ARC domain	TMV resistance protein N OS=Nicotiana glutinosa OX=35889 GN=N PE=1 SV=1	S	Function unknown	archaeal ATPase [Medicago truncatula]
Medtr3g086630.JCVIMt4.0v1	c83810.graph_c0	1.73265e-06	-1.57638	down	--	--	Molecular Function: catalytic activity (GO:0003824);; Molecular Function: zinc ion binding (GO:0008270);; Cellular Component: integral component of membrane (GO:0016021);;	K16285|1.71407e-87|mtr:MTR_3g086630|K16285 RING/U-box domain-containing protein [EC:2.3.2.27] | (RefSeq) C3HC4-type RING zinc finger protein	[O]	Posttranslational modification, protein turnover, chaperones	Ring finger domain;; RING-like zinc finger;; Zinc finger, C3HC4 type (RING finger);; Zinc finger, C3HC4 type (RING finger)	Probable E3 ubiquitin-protein ligase XERICO OS=Arabidopsis thaliana OX=3702 GN=XERICO PE=1 SV=1	O	Posttranslational modification, protein turnover, chaperones	C3HC4-type RING zinc finger protein [Medicago truncatula]
Medtr3g113660.JCVIMt4.0v1	c88397.graph_c0	6.01578e-05	-1.57552	down	--	--	--	--	--	--	--	--	--	--	hypothetical protein MTR_3g113660 [Medicago truncatula]
Medtr7g083870.JCVIMt4.0v1	c91056.graph_c0	1.57603e-05	-1.5738	down	[IQR]	Lipid transport and metabolism ;; Secondary metabolites biosynthesis, transport and catabolism ;; General function prediction only	Molecular Function: xanthoxin dehydrogenase activity (GO:0010301);; Biological Process: oxidation-reduction process (GO:0055114);;	--	[R]	General function prediction only	Enoyl-(Acyl carrier protein) reductase;; short chain dehydrogenase;; KR domain	Short-chain dehydrogenase reductase 2a OS=Arabidopsis thaliana OX=3702 GN=SDR2a PE=3 SV=1	S	Function unknown	short-chain dehydrogenase/reductase [Medicago truncatula]
Medtr7g090570.JCVIMt4.0v1	c86767.graph_c0	1.02515e-06	-1.57156	down	--	--	--	--	--	--	--	--	--	--	hypothetical protein MTR_7g090570 [Medicago truncatula]
Medtr3g087950.JCVIMt4.0v1	c105007.graph_c0	1.65416e-26	-1.57053	down	[E]	Amino acid transport and metabolism	--	K18592|1.39947e-151|mtr:MTR_3g087950|K18592 gamma-glutamyltranspeptidase / glutathione hydrolase / leukotriene-C4 hydrolase [EC:2.3.2.2 3.4.19.13 3.4.19.14] | (RefSeq) gamma-glutamyltranspeptidase	[E]	Amino acid transport and metabolism	Gamma-glutamyltranspeptidase	Glutathione hydrolase 2 OS=Arabidopsis thaliana OX=3702 GN=GGT2 PE=2 SV=1	E	Amino acid transport and metabolism	gamma-glutamyltranspeptidase [Medicago truncatula]
Medtr5g018060.JCVIMt4.0v1	c94488.graph_c0	9.9963e-05	-1.57044	down	--	--	Biological Process: defense response (GO:0006952);; Molecular Function: zinc ion binding (GO:0008270);; Molecular Function: ADP binding (GO:0043531);;	--	--	--	--	--	S	Function unknown	disease resistance protein (CC-NBS-LRR class) family protein [Medicago truncatula]
Medtr2g438150.JCVIMt4.0v1	c104700.graph_c0	1.24383e-44	-1.56638	down	[P]	Inorganic ion transport and metabolism	Molecular Function: potassium ion transmembrane transporter activity (GO:0015079);; Cellular Component: integral component of membrane (GO:0016021);; Biological Process: potassium ion transmembrane transport (GO:0071805);;	K03549|0|mtr:MTR_2g438150|K03549 KUP system potassium uptake protein | (RefSeq) potassium transporter 12	--	--	K+ potassium transporter	Potassium transporter 11 OS=Arabidopsis thaliana OX=3702 GN=POT11 PE=2 SV=1	P	Inorganic ion transport and metabolism	potassium transporter 12 [Medicago truncatula]
Medtr5g033880.JCVIMt4.0v1	c99521.graph_c0	5.73964e-23	-1.56615	down	--	--	--	--	--	--	Kelch motif;; Galactose oxidase, central domain	F-box/kelch-repeat protein At1g23390 OS=Arabidopsis thaliana OX=3702 GN=At1g23390 PE=2 SV=1	--	--	F-box/kelch-repeat plant protein [Medicago truncatula]
Medtr8g031400.JCVIMt4.0v1	c95813.graph_c1	5.21085e-08	-1.56351	down	[IR]	Lipid transport and metabolism ;; General function prediction only	--	--	--	--	GDSL-like Lipase/Acylhydrolase	GDSL esterase/lipase 5 OS=Arabidopsis thaliana OX=3702 GN=GLIP5 PE=2 SV=2	S	Function unknown	GDSL-like lipase/acylhydrolase [Medicago truncatula]
Medtr7g102450.JCVIMt4.0v1	c103563.graph_c0	1.92573e-08	-1.56313	down	--	--	--	K13496|1.03617e-61|mtr:MTR_7g102450|K13496 UDP-glucosyl transferase 73C [EC:2.4.1.-] | (RefSeq) UDP-glucosyltransferase family protein	[GC]	--	UDP-glucoronosyl and UDP-glucosyl transferase	UDP-glycosyltransferase 73C2 OS=Arabidopsis thaliana OX=3702 GN=UGT73C2 PE=3 SV=1	S	Function unknown	UDP-glucosyltransferase family protein [Medicago truncatula]
Medtr6g023580.JCVIMt4.0v1	c100109.graph_c1	9.44089e-27	-1.56258	down	--	--	--	--	--	--	--	--	S	Function unknown	unknown [Medicago truncatula]
Medtr7g015310.JCVIMt4.0v1	c104259.graph_c0	4.75966e-08	-1.5617	down	--	--	Molecular Function: protein serine/threonine kinase activity (GO:0004674);; Molecular Function: ATP binding (GO:0005524);; Biological Process: protein phosphorylation (GO:0006468);; Cellular Component: integral component of membrane (GO:0016021);;	--	--	--	--	--	--	--	receptor-like kinase feronia-like protein [Medicago truncatula]
Medtr4g103540.JCVIMt4.0v1	c98804.graph_c2	6.58826e-31	-1.56154	down	--	--	Cellular Component: exocyst (GO:0000145);; Biological Process: exocytosis (GO:0006887);;	K07195|0|mtr:MTR_4g103540|K07195 exocyst complex component 7 | (RefSeq) exocyst subunit exo70 family protein	[U]	Intracellular trafficking, secretion, and vesicular transport	Exo70 exocyst complex subunit	Exocyst complex component EXO70A1 OS=Arabidopsis thaliana OX=3702 GN=EXO70A1 PE=1 SV=1	S	Function unknown	exocyst subunit exo70 family protein [Medicago truncatula]
Medtr4g105690.JCVIMt4.0v1	c88449.graph_c0	1.40003e-05	-1.56153	down	--	--	--	K00913|9.71583e-10|mtr:MTR_4g105690|K00913 inositol-1,3,4-trisphosphate 5/6-kinase / inositol-tetrakisphosphate 1-kinase [EC:2.7.1.159 2.7.1.134] | (RefSeq) inositol 1,3,4-trisphosphate 5/6-kinase	--	--	--	--	--	--	inositol 1,3,4-trisphosphate 5/6-kinase [Medicago truncatula]
Medtr1g060590.JCVIMt4.0v1	c102042.graph_c0	5.40491e-39	-1.56099	down	--	--	--	--	--	--	--	IQ domain-containing protein IQM3 OS=Arabidopsis thaliana OX=3702 GN=IQM3 PE=2 SV=1	S	Function unknown	calmodulin-binding family protein [Medicago truncatula]
Medtr5g013030.JCVIMt4.0v1	c92810.graph_c0	1.15327e-07	-1.56025	down	--	--	Cellular Component: integral component of membrane (GO:0016021);;	--	--	--	--	RING-H2 finger protein ATL20 OS=Arabidopsis thaliana OX=3702 GN=ATL20 PE=2 SV=2	S	Function unknown	transmembrane protein, putative [Medicago truncatula]
Medtr8g088970.JCVIMt4.0v1	c105366.graph_c0	0.000366498	-1.55961	down	[K]	Transcription	Cellular Component: integral component of membrane (GO:0016021);; Molecular Function: kinase activity (GO:0016301);; Biological Process: phosphorylation (GO:0016310);;	--	[R]	General function prediction only	Leucine rich repeat;; Leucine Rich repeats (2 copies);; Leucine Rich Repeat;; Leucine Rich repeat	Receptor-like protein EIX2 OS=Solanum lycopersicum OX=4081 GN=EIX2 PE=1 SV=2	S	Function unknown	receptor-like protein, putative [Medicago truncatula]
Medtr3g088590.JCVIMt4.0v1	c99122.graph_c0	1.07745e-18	-1.55946	down	[R]	General function prediction only	--	K14664|0|mtr:MTR_3g088590|K14664 IAA-amino acid hydrolase [EC:3.5.1.-] | (RefSeq) IAA-amino acid hydrolase ILR1-like protein	--	--	Peptidase family M20/M25/M40	IAA-amino acid hydrolase ILR1-like 6 OS=Arabidopsis thaliana OX=3702 GN=ILL6 PE=1 SV=2	E	Amino acid transport and metabolism	IAA-amino acid hydrolase ILR1-like protein [Medicago truncatula]
Medtr6g463710.JCVIMt4.0v1	c95435.graph_c0	0.000492926	-1.55879	down	--	--	Molecular Function: protein serine/threonine kinase activity (GO:0004674);; Molecular Function: ATP binding (GO:0005524);; Cellular Component: plasma membrane (GO:0005886);; Biological Process: protein phosphorylation (GO:0006468);; Biological Process: defense response (GO:0006952);; Cellular Component: plasmodesma (GO:0009506);; Cellular Component: integral component of membrane (GO:0016021);;	K04733|0|mtr:MTR_6g055960|K04733 interleukin-1 receptor-associated kinase 4 [EC:2.7.11.1] | (RefSeq) cysteine-rich receptor-kinase-like protein	--	--	Salt stress response/antifungal	Putative cysteine-rich receptor-like protein kinase 9 OS=Arabidopsis thaliana OX=3702 GN=CRK9 PE=5 SV=1	T	Signal transduction mechanisms	cysteine-rich receptor-kinase-like protein [Medicago truncatula]
Medtr6g009520.JCVIMt4.0v1	c103049.graph_c0	0.000501694	-1.55563	down	[MDT]	Cell wall/membrane/envelope biogenesis ;; Cell cycle control, cell division, chromosome partitioning ;; Signal transduction mechanisms	Molecular Function: ATP binding (GO:0005524);; Cellular Component: integral component of membrane (GO:0016021);; Molecular Function: hydrolase activity (GO:0016787);;	--	[O]	Posttranslational modification, protein turnover, chaperones	Domain associated at C-terminal with AAA;; ATPase family associated with various cellular activities (AAA);; Holliday junction DNA helicase ruvB N-terminus	AAA-ATPase ASD, mitochondrial OS=Arabidopsis thaliana OX=3702 GN=AATP1 PE=1 SV=1	O	Posttranslational modification, protein turnover, chaperones	P-loop nucleoside triphosphate hydrolase superfamily protein [Medicago truncatula]
Medtr3g100120.JCVIMt4.0v1	c93150.graph_c0	0.00429632	-1.5536	down	--	--	Molecular Function: double-stranded RNA binding (GO:0003725);; Molecular Function: ribonuclease III activity (GO:0004525);; Biological Process: response to auxin (GO:0009733);; Biological Process: response to cytokinin (GO:0009735);; Biological Process: response to abscisic acid (GO:0009737);; Biological Process: production of ta-siRNAs involved in RNA interference (GO:0010267);; Biological Proce…	--	--	--	Double-stranded RNA binding motif	Double-stranded RNA-binding protein 1 OS=Arabidopsis thaliana OX=3702 GN=DRB1 PE=1 SV=1	S	Function unknown	double-stranded RNA-binding motif protein [Medicago truncatula]
Medtr1g069945.JCVIMt4.0v1	c90566.graph_c0	2.87661e-06	-1.55358	down	--	--	Molecular Function: DNA binding (GO:0003677);; Molecular Function: transcription factor activity, sequence-specific DNA binding (GO:0003700);; Cellular Component: nucleus (GO:0005634);; Biological Process: regulation of transcription, DNA-templated (GO:0006355);;	K14516|7.20221e-83|mtr:MTR_1g069945|K14516 ethylene-responsive transcription factor 1 | (RefSeq) AP2 domain class transcription factor	--	--	AP2 domain	Ethylene-responsive transcription factor 1B OS=Arabidopsis thaliana OX=3702 GN=ERF1B PE=1 SV=2	K	Transcription	AP2 domain class transcription factor [Medicago truncatula]
Medtr5g090910.JCVIMt4.0v1	c97814.graph_c0	2.78428e-28	-1.55357	down	[O]	Posttranslational modification, protein turnover, chaperones	Molecular Function: glutathione transferase activity (GO:0004364);; Cellular Component: cytoplasm (GO:0005737);; Biological Process: glutathione metabolic process (GO:0006749);;	K00799|1.599e-90|mtr:MTR_5g090910|K00799 glutathione S-transferase [EC:2.5.1.18] | (RefSeq) glutathione S-transferase	[O]	Posttranslational modification, protein turnover, chaperones	Glutathione S-transferase, C-terminal domain;; Glutathione S-transferase, C-terminal domain;; Glutathione S-transferase, N-terminal domain;; Glutathione S-transferase, N-terminal domain;; Glutathione S-transferase, N-terminal domain	Glutathione S-transferase F9 OS=Arabidopsis thaliana OX=3702 GN=GSTF9 PE=1 SV=1	O	Posttranslational modification, protein turnover, chaperones	glutathione S-transferase [Medicago truncatula]
Medtr7g015710.JCVIMt4.0v1	c96977.graph_c0	1.27982e-05	-1.55352	down	[G]	Carbohydrate transport and metabolism	Biological Process: lipid metabolic process (GO:0006629);; Molecular Function: phosphoric diester hydrolase activity (GO:0008081);;	--	--	--	--	PI-PLC X domain-containing protein At5g67130 OS=Arabidopsis thaliana OX=3702 GN=At5g67130 PE=1 SV=1	S	Function unknown	PI-PLC X domain-containing protein At5g67130 isoform X2 [Vigna radiata var. radiata]
Medtr0035s0150.JCVIMt4.0v1	c97215.graph_c0	2.03301e-16	-1.55135	down	[HJ]	Coenzyme transport and metabolism ;; Translation, ribosomal structure and biogenesis	Biological Process: response to auxin (GO:0009733);;	K14487|0|mtr:MTR_0035s0150|K14487 auxin responsive GH3 gene family | (RefSeq) indole-3-acetic acid-amido synthetase	--	--	GH3 auxin-responsive promoter	Probable indole-3-acetic acid-amido synthetase GH3.1 OS=Arabidopsis thaliana OX=3702 GN=GH3.1 PE=2 SV=1	S	Function unknown	indole-3-acetic acid-amido synthetase [Medicago truncatula]
Medtr5g097770.JCVIMt4.0v1	c99204.graph_c1	5.0472e-22	-1.55042	down	--	--	--	--	--	--	FAR1 DNA-binding domain	Protein FAR1-RELATED SEQUENCE 11 OS=Arabidopsis thaliana OX=3702 GN=FRS11 PE=1 SV=1	--	--	hypothetical protein TSUD_375270 [Trifolium subterraneum]
Medtr4g082340.JCVIMt4.0v1	c96973.graph_c0	6.07463e-10	-1.55034	down	--	--	Molecular Function: 4-alpha-glucanotransferase activity (GO:0004134);; Biological Process: glycogen metabolic process (GO:0005977);; Cellular Component: integral component of membrane (GO:0016021);;	--	[R]	General function prediction only	Late exocytosis, associated with Golgi transport;; Cytosolic domain of 10TM putative phosphate transporter	CSC1-like protein At1g69450 OS=Arabidopsis thaliana OX=3702 GN=At1g69450 PE=2 SV=1	S	Function unknown	ERD (early-responsive to dehydration stress) family protein [Medicago truncatula]
Medtr5g082460.JCVIMt4.0v1	c92478.graph_c0	1.98126e-05	-1.5503	down	[P]	Inorganic ion transport and metabolism	Molecular Function: protein serine/threonine kinase activity (GO:0004674);; Molecular Function: ATP binding (GO:0005524);; Biological Process: protein phosphorylation (GO:0006468);; Cellular Component: integral component of membrane (GO:0016021);;	--	--	--	Protein kinase domain;; Protein tyrosine kinase	Probable LRR receptor-like serine/threonine-protein kinase At3g47570 OS=Arabidopsis thaliana OX=3702 GN=At3g47570 PE=2 SV=1	S	Function unknown	LRR receptor-like kinase family protein [Medicago truncatula]
Medtr7g059460.JCVIMt4.0v1	c87174.graph_c0	1.00772e-22	-1.54915	down	[Q]	Secondary metabolites biosynthesis, transport and catabolism	--	K07253|2.70609e-73|mtr:MTR_7g059460|K07253 phenylpyruvate tautomerase [EC:5.3.2.1] | (RefSeq) macrophage migration inhibition factor-like protein	[V]	Defense mechanisms	Macrophage migration inhibitory factor (MIF)	--	S	Function unknown	macrophage migration inhibition factor-like protein [Medicago truncatula]
--	c85695.graph_c0	0.00385892	-1.54905	down	--	--	--	--	[R]	General function prediction only	--	--	S	Function unknown	hypothetical protein TSUD_273490 [Trifolium subterraneum]
Medtr2g034440.JCVIMt4.0v1	c96206.graph_c0	3.09173e-08	-1.54521	down	--	--	Biological Process: carbohydrate metabolic process (GO:0005975);; Molecular Function: glucan endo-1,3-beta-D-glucosidase activity (GO:0042973);;	--	--	--	Glycosyl hydrolases family 17	Glucan endo-1,3-beta-glucosidase, basic isoform OS=Phaseolus vulgaris OX=3885 PE=2 SV=1	G	Carbohydrate transport and metabolism	glucan endo-1,3-beta-glucosidase [Medicago truncatula]
Medtr4g120400.JCVIMt4.0v1	c77399.graph_c0	6.25337e-16	-1.54417	down	--	--	--	--	--	--	--	--	S	Function unknown	hypothetical protein MTR_4g120400 [Medicago truncatula]
Medtr3g083920.JCVIMt4.0v1	c103507.graph_c0	2.25842e-15	-1.54324	down	[Q]	Secondary metabolites biosynthesis, transport and catabolism	Biological Process: flavonoid biosynthetic process (GO:0009813);; Molecular Function: naringenin-chalcone synthase activity (GO:0016210);;	K00660|0|mtr:MTR_3g083920|K00660 chalcone synthase [EC:2.3.1.74] | (RefSeq) chalcone and stilbene synthase family protein	--	--	Chalcone and stilbene synthases, N-terminal domain;; Chalcone and stilbene synthases, C-terminal domain;; 3-Oxoacyl-[acyl-carrier-protein (ACP)] synthase III C terminal;; 3-Oxoacyl-[acyl-carrier-protein (ACP)] synthase III;; FAE1/Type III polyketide synthase-like protein	Chalcone synthase 1A OS=Pisum sativum OX=3888 GN=CHS-1A PE=3 SV=1	Q	Secondary metabolites biosynthesis, transport and catabolism	chalcone and stilbene synthase family protein [Medicago truncatula]
Medtr2g016770.JCVIMt4.0v1	c98650.graph_c1	1.85149e-22	-1.54294	down	--	--	--	--	--	--	WRKY DNA -binding domain;; WRKY DNA -binding domain	Probable WRKY transcription factor 65 OS=Arabidopsis thaliana OX=3702 GN=WRKY65 PE=2 SV=1	K	Transcription	WRKY family transcription factor [Medicago truncatula]
Medtr6g072600.JCVIMt4.0v1	c101643.graph_c1	2.07118e-12	-1.54253	down	--	--	--	--	--	--	TIR domain;; TIR domain;; NB-ARC domain;; NACHT domain;; ATPase family associated with various cellular activities (AAA)	TMV resistance protein N OS=Nicotiana glutinosa OX=35889 GN=N PE=1 SV=1	S	Function unknown	disease resistance protein (TIR-NBS-LRR class) [Medicago truncatula]
Medtr8g465040.JCVIMt4.0v1	c105760.graph_c1	5.84079e-14	-1.54127	down	[K]	Transcription	--	--	[D]	Cell cycle control, cell division, chromosome partitioning	Domain of unknown function DUF223;; Helicase	--	S	Function unknown	animal RPA1 domain protein [Medicago truncatula]
Medtr5g055280.JCVIMt4.0v1	c98354.graph_c0	0.000486021	-1.54106	down	--	--	--	--	--	--	--	--	T	Signal transduction mechanisms	transmembrane protein, putative [Medicago truncatula]
Medtr8g031470.JCVIMt4.0v1	c103392.graph_c1	6.2292e-19	-1.53895	down	--	--	--	--	[R]	General function prediction only	Glycosyl transferase family 90	--	S	Function unknown	glycosyltransferase family 90 protein [Medicago truncatula]
Medtr8g102100.JCVIMt4.0v1	c93310.graph_c0	6.13762e-20	-1.53865	down	--	--	--	--	[R]	General function prediction only	--	Zinc finger CCCH domain-containing protein 20 OS=Arabidopsis thaliana OX=3702 GN=At2g19810 PE=2 SV=1	S	Function unknown	zinc finger CCCH domain protein [Medicago truncatula]
Medtr7g028915.JCVIMt4.0v1	c60988.graph_c0	5.67595e-06	-1.53865	down	--	--	--	--	--	--	--	--	--	--	zinc finger protein [Medicago truncatula]
Medtr1g107215.JCVIMt4.0v1	c68435.graph_c0	1.47916e-12	-1.53697	down	--	--	--	--	--	--	Peptidase of plants and bacteria	Basic secretory protease (Fragments) OS=Boswellia serrata OX=613112 PE=1 SV=1	S	Function unknown	plant basic secretory protein (BSP) family protein [Medicago truncatula]
Medtr2g081610.JCVIMt4.0v1	c101095.graph_c0	5.031e-06	-1.53408	down	--	--	--	--	--	--	BURP domain	Unknown seed protein USP OS=Vicia faba OX=3906 GN=USP PE=2 SV=1	--	--	embryonic abundant-like protein [Medicago truncatula]
Medtr4g014160.JCVIMt4.0v1	c94313.graph_c0	1.99658e-14	-1.53274	down	--	--	Biological Process: defense response (GO:0006952);; Biological Process: signal transduction (GO:0007165);; Cellular Component: integral component of membrane (GO:0016021);; Molecular Function: ADP binding (GO:0043531);;	--	--	--	NB-ARC domain	Disease resistance protein RPS6 OS=Arabidopsis thaliana OX=3702 GN=RPS6 PE=1 SV=1	--	--	LRR and NB-ARC domain disease resistance protein [Medicago truncatula]
Medtr6g034410.JCVIMt4.0v1	c94454.graph_c0	0.00778863	-1.52909	down	[K]	Transcription	Cellular Component: membrane (GO:0016020);; Molecular Function: kinase activity (GO:0016301);; Biological Process: phosphorylation (GO:0016310);;	--	[R]	General function prediction only	Leucine rich repeat;; Leucine Rich repeats (2 copies);; Leucine Rich Repeat;; Leucine Rich repeat	Polygalacturonase inhibitor OS=Vitis vinifera OX=29760 GN=pgip PE=1 SV=1	S	Function unknown	LRR receptor-like kinase [Medicago truncatula]
Medtr8g102190.JCVIMt4.0v1	c102482.graph_c1	3.3019e-10	-1.52887	down	[G]	Carbohydrate transport and metabolism	--	K00850|1.38828e-44|mtr:MTR_8g102190|K00850 6-phosphofructokinase 1 [EC:2.7.1.11] | (RefSeq) 6-phosphofructokinase	[G]	Carbohydrate transport and metabolism	--	ATP-dependent 6-phosphofructokinase 6 OS=Arabidopsis thaliana OX=3702 GN=PFK6 PE=1 SV=1	G	Carbohydrate transport and metabolism	unknown [Lotus japonicus]
Medtr7g451830.JCVIMt4.0v1	c89169.graph_c0	0.00204258	-1.52718	down	[T]	Signal transduction mechanisms	--	K03363|1.28148e-175|mtr:MTR_7g451830|K03363 cell division cycle 20, cofactor of APC complex | (RefSeq) anaphase-promoting complex subunit cdc20-like protein	[DO]	--	WD domain, G-beta repeat;; Anaphase-promoting complex subunit 4 WD40 domain	Cell division cycle 20.1, cofactor of APC complex OS=Arabidopsis thaliana OX=3702 GN=CDC20-1 PE=1 SV=1	S	Function unknown	anaphase-promoting complex subunit cdc20-like protein [Medicago truncatula]
Medtr4g100975.JCVIMt4.0v1	c89428.graph_c0	3.41179e-14	-1.52717	down	--	--	Cellular Component: integral component of membrane (GO:0016021);;	--	--	--	--	--	S	Function unknown	transmembrane protein, putative [Medicago truncatula]
Medtr4g083590.JCVIMt4.0v1	c101532.graph_c0	7.34891e-06	-1.52616	down	--	--	--	--	--	--	GDP-fucose protein O-fucosyltransferase	O-fucosyltransferase 23 OS=Arabidopsis thaliana OX=3702 GN=OFUT23 PE=2 SV=1	S	Function unknown	GDP-fucose protein O-fucosyltransferase [Medicago truncatula]
Medtr5g082920.JCVIMt4.0v1	c102103.graph_c2	9.84724e-06	-1.52523	down	--	--	Molecular Function: protein serine/threonine kinase activity (GO:0004674);; Molecular Function: ATP binding (GO:0005524);; Biological Process: protein phosphorylation (GO:0006468);; Cellular Component: integral component of membrane (GO:0016021);;	--	--	--	--	Probable LRR receptor-like serine/threonine-protein kinase At3g47570 OS=Arabidopsis thaliana OX=3702 GN=At3g47570 PE=2 SV=1	S	Function unknown	LRR receptor-like kinase family protein [Medicago truncatula]
Medtr8g445980.JCVIMt4.0v1	c102134.graph_c0	3.1104e-13	-1.52476	down	[K]	Transcription	Biological Process: defense response (GO:0006952);; Molecular Function: ADP binding (GO:0043531);;	--	[T]	Signal transduction mechanisms	NB-ARC domain;; Leucine rich repeat;; Leucine Rich repeats (2 copies)	Putative disease resistance protein RGA3 OS=Solanum bulbocastanum OX=147425 GN=RGA3 PE=2 SV=2	S	Function unknown	LRR and NB-ARC domain disease resistance protein [Medicago truncatula]
Medtr1g032580.JCVIMt4.0v1	c93696.graph_c0	5.70805e-22	-1.52455	down	--	--	Molecular Function: protein tyrosine phosphatase activity (GO:0004725);; Biological Process: peptidyl-tyrosine dephosphorylation (GO:0035335);;	--	[I]	Lipid transport and metabolism	CRAL/TRIO domain	--	S	Function unknown	Sec14p-like phosphatidylinositol transfer family protein [Medicago truncatula]
Medtr8g015040.JCVIMt4.0v1	c104527.graph_c0	6.4371e-21	-1.51981	down	--	;;	Molecular Function: protein serine/threonine kinase activity (GO:0004674);; Molecular Function: protein tyrosine kinase activity (GO:0004713);; Molecular Function: ATP binding (GO:0005524);; Cellular Component: integral component of membrane (GO:0016021);; Biological Process: peptidyl-tyrosine phosphorylation (GO:0018108);;	--	--	--	Carbohydrate-binding protein of the ER;; Protein tyrosine kinase;; Protein kinase domain;; Leucine Rich repeats (2 copies);; Leucine rich repeat;; Leucine Rich Repeat	Putative leucine-rich repeat receptor-like serine/threonine-protein kinase At2g19230 OS=Arabidopsis thaliana OX=3702 GN=At2g19230 PE=3 SV=3	T	Signal transduction mechanisms	LRR receptor-like kinase plant [Medicago truncatula]
Medtr2g083480.JCVIMt4.0v1	c103580.graph_c0	6.71138e-18	-1.5191	down	--	--	--	--	[GC]	--	UDP-glucoronosyl and UDP-glucosyl transferase	UDP-glycosyltransferase 79B30 OS=Glycine max OX=3847 GN=FG3 PE=1 SV=2	S	Function unknown	UDP-glucosyltransferase family protein [Medicago truncatula]
Medtr3g080050.JCVIMt4.0v1	c95698.graph_c1	1.85835e-05	-1.518	down	--	--	Molecular Function: protein serine/threonine kinase activity (GO:0004674);; Molecular Function: ATP binding (GO:0005524);; Biological Process: protein phosphorylation (GO:0006468);; Cellular Component: integral component of membrane (GO:0016021);;	K13429|1.66151e-102|mtr:MTR_3g080050|K13429 chitin elicitor receptor kinase 1 | (RefSeq) LysM receptor kinase K1B	--	--	--	Chitin elicitor receptor kinase 1 OS=Arabidopsis thaliana OX=3702 GN=CERK1 PE=1 SV=1	T	Signal transduction mechanisms	LysM receptor kinase K1B [Medicago truncatula]
Medtr3g085890.JCVIMt4.0v1	c98523.graph_c1	3.16397e-09	-1.51741	down	--	--	--	--	--	--	NADH-ubiquinone reductase complex 1 MLRQ subunit	--	S	Function unknown	NADH-ubiquinone reductase complex 1 MLRQ subunit [Medicago truncatula]
Medtr3g088475.JCVIMt4.0v1	c96930.graph_c0	1.21403e-06	-1.51663	down	--	--	Biological Process: amino acid transmembrane transport (GO:0003333);; Cellular Component: plasma membrane (GO:0005886);; Molecular Function: amino acid transmembrane transporter activity (GO:0015171);; Cellular Component: integral component of membrane (GO:0016021);;	--	[E]	Amino acid transport and metabolism	Transmembrane amino acid transporter protein;; Transmembrane amino acid transporter protein	Amino acid permease 3 OS=Arabidopsis thaliana OX=3702 GN=AAP3 PE=1 SV=2	E	Amino acid transport and metabolism	transmembrane amino acid transporter family protein [Medicago truncatula]
Medtr0280s0040.JCVIMt4.0v1	c100330.graph_c0	1.95989e-07	-1.5149	down	--	;;	--	--	--	--	Protein kinase domain;; Protein tyrosine kinase	G-type lectin S-receptor-like serine/threonine-protein kinase At2g19130 OS=Arabidopsis thaliana OX=3702 GN=At2g19130 PE=2 SV=1	T	Signal transduction mechanisms	G-type lectin S-receptor-like Serine/Threonine-kinase plant [Medicago truncatula]
Medtr2g033170.JCVIMt4.0v1	c88306.graph_c0	0.00323312	-1.51433	down	--	--	Molecular Function: DNA binding (GO:0003677);;	K09422|1.9963e-180|mtr:MTR_2g033170|K09422 myb proto-oncogene protein, plant | (RefSeq) myb transcription factor	[K]	Transcription	Myb-like DNA-binding domain;; Myb-like DNA-binding domain	Transcription factor MYB78 OS=Arabidopsis thaliana OX=3702 GN=MYB78 PE=2 SV=1	K	Transcription	myb transcription factor [Medicago truncatula]
Medtr1g080410.JCVIMt4.0v1	c102622.graph_c0	2.72298e-30	-1.51388	down	--	--	--	--	--	--	Vacuolar protein sorting-associated protein 62	--	S	Function unknown	pre-mRNA processing protein PRP39, putative [Medicago truncatula]
Medtr3g102810.JCVIMt4.0v1	c87171.graph_c0	1.94717e-07	-1.51333	down	[M]	Cell wall/membrane/envelope biogenesis	Molecular Function: serine-type endopeptidase activity (GO:0004252);; Cellular Component: cell wall (GO:0005618);; Biological Process: proteolysis (GO:0006508);;	--	--	--	Subtilase family;; Peptidase inhibitor I9;; PA domain	Subtilisin-like protease SBT1.7 OS=Arabidopsis thaliana OX=3702 GN=SBT1.7 PE=1 SV=1	O	Posttranslational modification, protein turnover, chaperones	subtilisin-like serine protease [Medicago truncatula]
Medtr0002s0090.JCVIMt4.0v1	c105865.graph_c0	0.00315829	-1.51011	down	--	--	--	--	[T]	Signal transduction mechanisms	--	Putative disease resistance RPP13-like protein 1 OS=Arabidopsis thaliana OX=3702 GN=RPPL1 PE=3 SV=1	S	Function unknown	LRR and NB-ARC domain disease resistance protein [Medicago truncatula]
Medtr1g027970.JCVIMt4.0v1	c60004.graph_c1	3.09718e-10	-1.51001	down	--	--	--	K04733|1.34417e-113|mtr:MTR_1g027970|K04733 interleukin-1 receptor-associated kinase 4 [EC:2.7.11.1] | (RefSeq) receptor-like kinase	[T]	Signal transduction mechanisms	Wall-associated receptor kinase galacturonan-binding;; Protein tyrosine kinase	Rust resistance kinase Lr10 OS=Triticum aestivum OX=4565 GN=LRK10 PE=2 SV=1	T	Signal transduction mechanisms	receptor-like kinase [Medicago truncatula]
Medtr0365s0010.JCVIMt4.0v1	c103342.graph_c0	8.28572e-35	-1.50956	down	[JO]	Translation, ribosomal structure and biogenesis ;; Posttranslational modification, protein turnover, chaperones	Cellular Component: cytosol (GO:0005829);; Cellular Component: cilium (GO:0005929);; Cellular Component: chloroplast stroma (GO:0009570);; Cellular Component: integral component of membrane (GO:0016021);; Cellular Component: intraciliary transport particle A (GO:0030991);; Biological Process: intraciliary retrograde transport (GO:0035721);; Biological Process: cilium assembly (GO:0060271);; Biolo…	--	--	--	--	--	S	Function unknown	TPR1-like protein [Medicago truncatula]
Medtr5g067460.JCVIMt4.0v1	c95303.graph_c0	6.10975e-16	-1.50894	down	[V]	Defense mechanisms	Biological Process: drug transmembrane transport (GO:0006855);; Molecular Function: drug transmembrane transporter activity (GO:0015238);; Molecular Function: antiporter activity (GO:0015297);; Cellular Component: integral component of membrane (GO:0016021);;	K03327|0|mtr:MTR_5g067460|K03327 multidrug resistance protein, MATE family | (RefSeq) MATE efflux family protein	[R]	General function prediction only	MatE	Protein DETOXIFICATION 48 OS=Arabidopsis thaliana OX=3702 GN=DTX48 PE=2 SV=1	V	Defense mechanisms	multidrug and toxin extrusion 55 [Medicago truncatula]
Medtr8g099380.JCVIMt4.0v1	c91952.graph_c0	2.68668e-10	-1.5086	down	[R]	General function prediction only	--	K07020|2.46046e-143|mtr:MTR_8g099380|K07020 uncharacterized protein | (RefSeq) alpha/beta hydrolase family protein	[R]	General function prediction only	alpha/beta hydrolase fold;; Alpha/beta hydrolase family;; Alpha/beta hydrolase family;; Serine aminopeptidase, S33	--	S	Function unknown	alpha/beta hydrolase family protein [Medicago truncatula]
Medtr1g492640.JCVIMt4.0v1	c95454.graph_c0	3.12241e-14	-1.50828	down	--	--	Biological Process: amino acid transmembrane transport (GO:0003333);; Molecular Function: amino acid transmembrane transporter activity (GO:0015171);; Cellular Component: integral component of membrane (GO:0016021);;	--	[E]	Amino acid transport and metabolism	Transmembrane amino acid transporter protein;; Transmembrane amino acid transporter protein	GABA transporter 1 OS=Arabidopsis thaliana OX=3702 GN=GAT1 PE=1 SV=1	E	Amino acid transport and metabolism	transmembrane amino acid transporter family protein [Medicago truncatula]
Medtr8g445780.JCVIMt4.0v1	c105213.graph_c2	8.4237e-09	-1.50735	down	--	--	--	--	--	--	FBD;; F-box domain	F-box/FBD/LRR-repeat protein At4g00160 OS=Arabidopsis thaliana OX=3702 GN=At4g00160 PE=2 SV=2	S	Function unknown	F-box/FBD/LRR-repeat protein [Trifolium pratense]
Medtr2g033600.JCVIMt4.0v1	c87950.graph_c0	0.000146833	-1.50689	down	--	--	Cellular Component: membrane (GO:0016020);; Biological Process: RNA metabolic process (GO:0016070);; Molecular Function: nucleotidyltransferase activity (GO:0016779);;	--	--	--	--	--	S	Function unknown	hypothetical protein MTR_2g033600 [Medicago truncatula]
Medtr1g022465.JCVIMt4.0v1	c97611.graph_c0	4.14262e-13	-1.50679	down	--	--	--	K08241|2.93181e-156|mtr:MTR_1g022465|K08241 jasmonate O-methyltransferase [EC:2.1.1.141] | (RefSeq) salicylic acid carboxyl methyltransferase	--	--	SAM dependent carboxyl methyltransferase;; SAM dependent carboxyl methyltransferase	Jasmonate O-methyltransferase OS=Brassica rapa subsp. pekinensis OX=51351 GN=JMT PE=1 SV=1	S	Function unknown	salicylic acid carboxyl methyltransferase [Medicago truncatula]
Medtr4g009030.JCVIMt4.0v1	c86506.graph_c0	0.00179706	-1.50449	down	--	--	--	K10268|6.1337e-11|pvu:PHAVU_010G159100g|K10268 F-box and leucine-rich repeat protein 2/20 | (RefSeq) hypothetical protein	--	--	--	--	S	Function unknown	hypothetical protein TSUD_258720 [Trifolium subterraneum]
Medtr7g092230.JCVIMt4.0v1	c104960.graph_c3	7.80022e-07	-1.50417	down	--	--	--	--	[T]	Signal transduction mechanisms	OPT oligopeptide transporter protein	Oligopeptide transporter 1 OS=Arabidopsis thaliana OX=3702 GN=OPT1 PE=2 SV=1	S	Function unknown	oligopeptide transporter OPT family protein [Medicago truncatula]
Medtr5g009310.JCVIMt4.0v1	c91390.graph_c0	3.31052e-09	-1.50379	down	--	--	--	--	--	--	--	--	--	--	pleckstrin-like (PH) domain protein [Medicago truncatula]
Medtr6g068970.JCVIMt4.0v1	c105621.graph_c0	1.73128e-10	-1.50371	down	[K]	Transcription	--	--	--	--	Protein kinase domain;; Protein tyrosine kinase;; Leucine rich repeat;; Leucine Rich repeats (2 copies);; Leucine Rich Repeat;; Leucine rich repeat N-terminal domain	Receptor-like protein kinase HSL1 OS=Arabidopsis thaliana OX=3702 GN=HSL1 PE=2 SV=1	S	Function unknown	LRR receptor-like kinase family protein [Medicago truncatula]
Medtr4g028930.JCVIMt4.0v1	c95573.graph_c0	2.2076e-26	-1.50356	down	--	--	Molecular Function: DNA binding (GO:0003677);;	--	--	--	Transcriptional repressor, ovate;; DNA-binding domain	Transcription repressor OFP4 OS=Arabidopsis thaliana OX=3702 GN=OFP4 PE=1 SV=1	S	Function unknown	ovate transcriptional repressor [Medicago truncatula]
Medtr5g098020.JCVIMt4.0v1	c87281.graph_c0	0.0050458	-1.50244	down	--	--	--	--	--	--	--	--	--	--	hypothetical protein MTR_5g098020 [Medicago truncatula]
Medtr5g095880.JCVIMt4.0v1	c100645.graph_c0	1.28665e-08	-1.50203	down	[L]	Replication, recombination and repair	--	--	--	--	RRM in Demeter	Protein ROS1 OS=Arabidopsis thaliana OX=3702 GN=ROS1 PE=1 SV=2	L	Replication, recombination and repair	HhH-GPD base excision DNA repair family protein [Medicago truncatula]
Medtr3g008780.JCVIMt4.0v1	c102381.graph_c0	2.88434e-09	-1.50192	down	--	--	Cellular Component: integral component of membrane (GO:0016021);;	--	--	--	--	--	--	--	transmembrane protein, putative [Medicago truncatula]
Medtr4g036575.JCVIMt4.0v1	c103903.graph_c0	2.90614e-15	1.50092	up	[K]	Transcription	--	--	--	--	Protein kinase domain;; Protein tyrosine kinase;; Leucine rich repeat;; Leucine Rich repeats (2 copies);; Leucine Rich Repeat;; Leucine rich repeat N-terminal domain	Leucine-rich repeat receptor-like protein kinase TDR OS=Arabidopsis thaliana OX=3702 GN=TDR PE=1 SV=1	S	Function unknown	LRR receptor-like kinase family protein [Medicago truncatula]
Medtr2g028940.JCVIMt4.0v1	c104235.graph_c0	1.32196e-24	1.50154	up	--	--	Molecular Function: ligase activity (GO:0016874);;	--	--	--	--	Putative E3 ubiquitin-protein ligase LIN-2 OS=Lotus japonicus OX=34305 GN=LIN PE=1 SV=1	S	Function unknown	E3 ubiquitin-protein ligase LIN-like protein, putative [Medicago truncatula]
Medtr2g027300.JCVIMt4.0v1	c85791.graph_c0	5.56536e-30	1.5016	up	[H]	Coenzyme transport and metabolism	Molecular Function: dimethylallyltranstransferase activity (GO:0004161);; Molecular Function: geranyltranstransferase activity (GO:0004337);; Cellular Component: cytoplasm (GO:0005737);; Biological Process: cholesterol biosynthetic process (GO:0006695);; Biological Process: geranyl diphosphate biosynthetic process (GO:0033384);; Biological Process: farnesyl diphosphate biosynthetic process (GO:00…	K00787|4.08506e-107|mtr:MTR_2g027300|K00787 farnesyl diphosphate synthase [EC:2.5.1.1 2.5.1.10] | (RefSeq) geranylgeranyl pyrophosphate synthase	[H]	Coenzyme transport and metabolism	Polyprenyl synthetase;; Polyprenyl synthetase	Farnesyl pyrophosphate synthase 1 OS=Lupinus albus OX=3870 GN=FPS1 PE=2 SV=1	H	Coenzyme transport and metabolism	farnesyl pyrophosphate synthase [Medicago sativa]
Medtr2g027740.JCVIMt4.0v1	c102217.graph_c0	1.43836e-22	1.50278	up	[M]	Cell wall/membrane/envelope biogenesis	Cellular Component: Golgi membrane (GO:0000139);; Biological Process: pectin biosynthetic process (GO:0045489);; Molecular Function: polygalacturonate 4-alpha-galacturonosyltransferase activity (GO:0047262);; Biological Process: cell wall organization (GO:0071555);;	K13648|0|mtr:MTR_2g027740|K13648 alpha-1,4-galacturonosyltransferase [EC:2.4.1.43] | (RefSeq) CAZy family GT8 glycosyltransferase	--	--	Glycosyl transferase family 8	Probable galacturonosyltransferase 4 OS=Arabidopsis thaliana OX=3702 GN=GAUT4 PE=2 SV=1	G	Carbohydrate transport and metabolism	CAZy family GT8 glycosyltransferase [Medicago truncatula]
Medtr5g066380.JCVIMt4.0v1	c100880.graph_c0	1.96513e-18	1.50322	up	[G]	Carbohydrate transport and metabolism	Molecular Function: hydrolase activity, hydrolyzing O-glycosyl compounds (GO:0004553);; Biological Process: carbohydrate metabolic process (GO:0005975);;	K01193|0|mtr:MTR_5g066380|K01193 beta-fructofuranosidase [EC:3.2.1.26] | (RefSeq) cell-wall invertase	[G]	Carbohydrate transport and metabolism	Glycosyl hydrolases family 32 N-terminal domain;; Glycosyl hydrolases family 32 C terminal;; Glycosyl hydrolases family 32 N-terminal domain	Beta-fructofuranosidase, cell wall isozyme OS=Pisum sativum OX=3888 GN=BFRUCT1 PE=2 SV=1	G	Carbohydrate transport and metabolism	cell-wall invertase [Medicago truncatula]
Medtr0022s0460.JCVIMt4.0v1	c93971.graph_c1	0.000396711	1.50338	up	--	--	--	--	[R]	General function prediction only	--	Caffeic acid 3-O-methyltransferase (Fragment) OS=Eucalyptus globulus OX=34317 GN=COMT1 PE=3 SV=1	S	Function unknown	caffeic acid O-methyltransferase [Medicago truncatula]
Medtr8g479260.JCVIMt4.0v1	c101568.graph_c0	9.6027e-09	1.50529	up	--	--	--	K07466|0|mtr:MTR_2g008650|K07466 replication factor A1 | (RefSeq) replication factor-A carboxy-terminal domain protein	[O]	Posttranslational modification, protein turnover, chaperones	Replication factor-A C terminal domain;; Ring finger domain;; RING-like zinc finger;; Zinc finger, C3HC4 type (RING finger)	E3 ubiquitin protein ligase RIE1 OS=Arabidopsis thaliana OX=3702 GN=RIE1 PE=2 SV=1	O	Posttranslational modification, protein turnover, chaperones	replication factor-A carboxy-terminal domain protein [Medicago truncatula]
Medtr8g103380.JCVIMt4.0v1	c104750.graph_c1	7.09416e-31	1.50586	up	--	--	--	K18213|0|mtr:MTR_8g103380|K18213 proteinaceous RNase P [EC:3.1.26.5] | (RefSeq) Zc3h12a-like ribonuclease NYN domain protein	[R]	General function prediction only	Pentacotripeptide-repeat region of PRORP;; Protein-only RNase P;; PPR repeat family;; PPR repeat;; Zc3h12a-like Ribonuclease NYN domain;; zinc-binding in reverse transcriptase	Proteinaceous RNase P 1, chloroplastic/mitochondrial OS=Arabidopsis thaliana OX=3702 GN=PRORP1 PE=1 SV=1	V	Defense mechanisms	Zc3h12a-like ribonuclease NYN domain protein [Medicago truncatula]
Medtr4g072040.JCVIMt4.0v1	c102770.graph_c0	1.58331e-31	1.50593	up	[R]	General function prediction only	--	K07071|0|mtr:MTR_4g072040|K07071 uncharacterized protein | (RefSeq) NAD(P)-binding rossmann-fold protein	[F]	Nucleotide transport and metabolism	NAD dependent epimerase/dehydratase family;; Domain of unknown function (DUF1731);; Male sterility protein;; NAD(P)H-binding;; 3-beta hydroxysteroid dehydrogenase/isomerase family;; NmrA-like family	Epimerase family protein SDR39U1 homolog, chloroplastic OS=Arabidopsis thaliana OX=3702 GN=GC1 PE=2 SV=2	S	Function unknown	NAD(P)-binding rossmann-fold protein [Medicago truncatula]
Medtr7g007320.JCVIMt4.0v1	c104165.graph_c0	1.74349e-37	1.50619	up	[G]	Carbohydrate transport and metabolism	--	K01809|0|mtr:MTR_7g007320|K01809 mannose-6-phosphate isomerase [EC:5.3.1.8] | (RefSeq) mannose-6-phosphate isomerase	[G]	Carbohydrate transport and metabolism	Phosphomannose isomerase type I	Mannose-6-phosphate isomerase 1 OS=Arabidopsis thaliana OX=3702 GN=PMI1 PE=1 SV=1	G	Carbohydrate transport and metabolism	mannose-6-phosphate isomerase [Medicago truncatula]
Medtr2g091175.JCVIMt4.0v1	c105104.graph_c0	7.75634e-11	1.50634	up	--	--	--	--	--	--	GDSL/SGNH-like Acyl-Esterase family found in Pmr5 and Cas1p;; GDSL/SGNH-like Acyl-Esterase family found in Pmr5 and Cas1p	Protein trichome birefringence-like 39 OS=Arabidopsis thaliana OX=3702 GN=TBL39 PE=2 SV=1	S	Function unknown	Pmr5/Cas1p GDSL/SGNH-like acyl-esterase family protein [Medicago truncatula]
Medtr7g020820.JCVIMt4.0v1	c104475.graph_c0	1.30967e-30	1.50657	up	[E]	Amino acid transport and metabolism	Molecular Function: proline dehydrogenase activity (GO:0004657);; Biological Process: proline catabolic process (GO:0006562);; Biological Process: oxidation-reduction process (GO:0055114);;	K00318|0|mtr:MTR_7g020820|K00318 proline dehydrogenase [EC:1.5.-.-] | (RefSeq) proline dehydrogenase	[E]	Amino acid transport and metabolism	Proline dehydrogenase	Proline dehydrogenase 2, mitochondrial OS=Arabidopsis thaliana OX=3702 GN=POX2 PE=2 SV=1	E	Amino acid transport and metabolism	proline dehydrogenase [Medicago sativa]
Medtr3g055610.JCVIMt4.0v1	c105810.graph_c0	5.8314e-32	1.50731	up	[S]	Function unknown	--	--	[C]	Energy production and conversion	Glycerophosphoryl diester phosphodiesterase family	Glycerophosphodiester phosphodiesterase GDPDL3 OS=Arabidopsis thaliana OX=3702 GN=GDPDL3 PE=1 SV=3	C	Energy production and conversion	glycerophosphoryl diester phosphodiesterase family protein [Medicago truncatula]
Medtr8g075400.JCVIMt4.0v1	c87035.graph_c0	0.0018626	1.50752	up	--	--	Cellular Component: nucleolus (GO:0005730);; Biological Process: rRNA processing (GO:0006364);; Cellular Component: preribosome, large subunit precursor (GO:0030687);; Cellular Component: nuclear periphery (GO:0034399);; Biological Process: ribosomal large subunit biogenesis (GO:0042273);;	K14823|2.70555e-33|mtr:MTR_8g075400|K14823 rRNA-processing protein EBP2 | (RefSeq) rRNA-processing EBP2-like protein	[A]	RNA processing and modification	Eukaryotic rRNA processing protein EBP2	Probable rRNA-processing protein EBP2 homolog OS=Arabidopsis thaliana OX=3702 GN=EBP2 PE=1 SV=1	S	Function unknown	rRNA-processing EBP2-like protein [Medicago truncatula]
Medtr2g062280.JCVIMt4.0v1	c89381.graph_c0	0.00226066	1.50807	up	--	--	--	--	--	--	--	--	--	--	hypothetical protein MTR_2g062280 [Medicago truncatula]
Medtr1g074950.JCVIMt4.0v1	c97837.graph_c0	1.00685e-13	1.50982	up	--	--	--	--	--	--	Sieve element occlusion N-terminus;; Sieve element occlusion C-terminus	Protein SIEVE ELEMENT OCCLUSION B OS=Arabidopsis thaliana OX=3702 GN=SEOB PE=1 SV=1	--	--	sieve element occlusion protein [Medicago truncatula]
Medtr4g006200.JCVIMt4.0v1	c90101.graph_c0	9.29312e-31	1.51048	up	--	--	Molecular Function: FMN binding (GO:0010181);; Molecular Function: oxidoreductase activity (GO:0016491);; Biological Process: oxidation-reduction process (GO:0055114);;	--	--	--	Protein of unknown function (DUF2470)	Glutamyl-tRNA reductase-binding protein, chloroplastic OS=Arabidopsis thaliana OX=3702 GN=GLUTRBP PE=1 SV=1	S	Function unknown	glutamyl-tRNA reductase-binding protein [Medicago truncatula]
Medtr4g064780.JCVIMt4.0v1	c104066.graph_c0	1.09386e-36	1.51061	up	[M]	Cell wall/membrane/envelope biogenesis	--	--	--	--	Surface antigen;; Surface antigen variable number repeat	Protein TOC75, chloroplastic OS=Pisum sativum OX=3888 GN=TOC75 PE=1 SV=1	M	Cell wall/membrane/envelope biogenesis	translocon at the outer envelope membrane ofs protein 75-III [Medicago truncatula]
Medtr4g013240.JCVIMt4.0v1	c100408.graph_c0	2.80315e-06	1.51116	up	--	--	Molecular Function: iron ion transmembrane transporter activity (GO:0005381);; Cellular Component: integral component of membrane (GO:0016021);; Biological Process: iron ion transmembrane transport (GO:0034755);;	K14685|0|mtr:MTR_4g013240|K14685 solute carrier family 40 (iron-regulated transporter), member 1 | (RefSeq) solute carrier family 40 protein	[P]	Inorganic ion transport and metabolism	Ferroportin1 (FPN1)	Solute carrier family 40 member 2 OS=Arabidopsis thaliana OX=3702 GN=IREG2 PE=2 SV=1	U	Intracellular trafficking, secretion, and vesicular transport	solute carrier family 40 protein [Medicago truncatula]
Medtr0204s0010.JCVIMt4.0v1	c89475.graph_c0	1.12751e-22	1.51595	up	--	--	Cellular Component: integral component of membrane (GO:0016021);;	--	[U]	Intracellular trafficking, secretion, and vesicular transport	Endomembrane protein 70	Transmembrane 9 superfamily member 11 OS=Arabidopsis thaliana OX=3702 GN=TMN11 PE=2 SV=1	S	Function unknown	hypothetical protein TSUD_196040 [Trifolium subterraneum]
Medtr1g041320.JCVIMt4.0v1	c100365.graph_c1	2.35854e-32	1.51607	up	--	--	--	K02902|5.49682e-19|mtr:MTR_1g041320|K02902 large subunit ribosomal protein L28 | (RefSeq) 50S ribosomal protein L28	--	--	--	--	--	--	50S ribosomal protein L28 [Medicago truncatula]
Medtr1g042730.JCVIMt4.0v1	c103724.graph_c0	1.73115e-27	1.51654	up	[R]	General function prediction only	--	--	[C]	Energy production and conversion	Aldo/keto reductase family	Probable voltage-gated potassium channel subunit beta OS=Arabidopsis thaliana OX=3702 GN=KAB1 PE=1 SV=1	C	Energy production and conversion	aldo/keto reductase family oxidoreductase [Medicago truncatula]
Medtr3g100150.JCVIMt4.0v1	c103959.graph_c0	0.000921582	1.5168	up	[Q]	Secondary metabolites biosynthesis, transport and catabolism	Molecular Function: transferase activity, transferring acyl groups other than amino-acyl groups (GO:0016747);;	--	--	--	Transferase family	Protein ECERIFERUM 2 OS=Arabidopsis thaliana OX=3702 GN=CER2 PE=1 SV=1	S	Function unknown	HXXXD-type acyl-transferase family protein [Medicago truncatula]
Medtr8g009280.JCVIMt4.0v1	c99922.graph_c0	1.00735e-30	1.5185	up	--	--	--	--	[O]	Posttranslational modification, protein turnover, chaperones	--	10 kDa chaperonin 2, chloroplastic OS=Arabidopsis thaliana OX=3702 GN=CPN10-2 PE=2 SV=1	--	--	hypothetical protein MTR_2g097660 [Medicago truncatula]
Medtr8g016120.JCVIMt4.0v1	c102617.graph_c0	3.18938e-29	1.51939	up	[K]	Transcription	--	--	[T]	Signal transduction mechanisms	Protein tyrosine kinase;; Protein kinase domain	Inactive protein kinase SELMODRAFT_444075 OS=Selaginella moellendorffii OX=88036 GN=SELMODRAFT_444075 PE=2 SV=1	T	Signal transduction mechanisms	adenine nucleotide alpha hydrolase-like domain kinase [Medicago truncatula]
Medtr4g094520.JCVIMt4.0v1	c102024.graph_c1	1.20325e-20	1.51974	up	[C]	Energy production and conversion	--	--	--	--	FAD binding domain;; Berberine and berberine like	Berberine bridge enzyme-like 13 OS=Arabidopsis thaliana OX=3702 GN=At1g30760 PE=1 SV=1	C	Energy production and conversion	FAD-binding berberine family protein [Medicago truncatula]
Medtr4g103250.JCVIMt4.0v1	c85232.graph_c0	2.71647e-08	1.52501	up	--	--	--	--	--	--	--	Protein SHOOT GRAVITROPISM 5 OS=Arabidopsis thaliana OX=3702 GN=SGR5 PE=1 SV=1	S	Function unknown	nucleic acid-binding protein, putative [Medicago truncatula]
Medtr4g071180.JCVIMt4.0v1	c100236.graph_c0	5.35912e-31	1.5252	up	--	--	--	K11252|5.96918e-53|fve:105350573|K11252 histone H2B | (RefSeq) histone H2B-like	[B]	Chromatin structure and dynamics	Core histone H2A/H2B/H3/H4;; Histone-like transcription factor (CBF/NF-Y) and archaeal histone	Histone H2B OS=Gossypium hirsutum OX=3635 GN=HIS2B PE=2 SV=3	B	Chromatin structure and dynamics	PREDICTED: probable histone H2B.1 [Lupinus angustifolius]
Medtr8g032240.JCVIMt4.0v1	c89100.graph_c0	7.02023e-06	1.5268	up	--	--	--	K00915|1.23234e-129|mtr:MTR_8g039530|K00915 inositol-polyphosphate multikinase [EC:2.7.1.140 2.7.1.151] | (RefSeq) inositol polyphosphate multikinase beta-like protein	[KIT]	--	Inositol polyphosphate kinase	Inositol polyphosphate multikinase beta OS=Arabidopsis thaliana OX=3702 GN=IPK2b PE=1 SV=1	T	Signal transduction mechanisms	inositol polyphosphate multikinase beta-like protein [Medicago truncatula]
Medtr2g026060.JCVIMt4.0v1	c95766.graph_c1	1.8062e-28	1.52725	up	[G]	Carbohydrate transport and metabolism	--	K10047|7.51124e-152|mtr:MTR_2g026060|K10047 inositol-phosphate phosphatase / L-galactose 1-phosphate phosphatase [EC:3.1.3.25 3.1.3.93] | (RefSeq) inositol monophosphatase family protein	[G]	Carbohydrate transport and metabolism	Inositol monophosphatase family	Inositol-phosphate phosphatase OS=Arabidopsis thaliana OX=3702 GN=VTC4 PE=1 SV=1	G	Carbohydrate transport and metabolism	inositol monophosphatase family protein [Medicago truncatula]
Medtr2g436940.JCVIMt4.0v1	c90065.graph_c0	4.33667e-10	1.52927	up	--	--	--	--	--	--	--	--	S	Function unknown	hypothetical protein MTR_2g436940 [Medicago truncatula]
Medtr8g070830.JCVIMt4.0v1	c97897.graph_c1	5.72824e-26	1.52939	up	[M]	Cell wall/membrane/envelope biogenesis	Biological Process: chloroplast organization (GO:0009658);; Cellular Component: chloroplast inner membrane (GO:0009706);; Cellular Component: integral component of membrane (GO:0016021);;	--	--	--	LrgB-like family	Plastidal glycolate/glycerate translocator 1, chloroplastic OS=Arabidopsis thaliana OX=3702 GN=PLGG1 PE=1 SV=1	M	Cell wall/membrane/envelope biogenesis	membrane protein, putative [Medicago truncatula]
Medtr4g108700.JCVIMt4.0v1	c85406.graph_c0	4.41172e-07	1.53285	up	--	--	Cellular Component: integral component of membrane (GO:0016021);;	--	--	--	--	--	S	Function unknown	hypothetical protein L195_g002479 [Trifolium pratense]
Medtr5g043210.JCVIMt4.0v1	c89183.graph_c0	6.92382e-05	1.53307	up	--	--	--	K01850|1.70291e-49|mtr:MTR_5g043210|K01850 chorismate mutase [EC:5.4.99.5] | (RefSeq) chorismate mutase	[E]	Amino acid transport and metabolism	--	Chorismate mutase 3, chloroplastic OS=Arabidopsis thaliana OX=3702 GN=CM3 PE=1 SV=1	E	Amino acid transport and metabolism	chorismate mutase [Medicago truncatula]
Medtr5g020510.JCVIMt4.0v1	c98217.graph_c0	1.51645e-35	1.5335	up	--	--	--	--	--	--	ZF-HD protein dimerisation region	Zinc-finger homeodomain protein 6 OS=Arabidopsis thaliana OX=3702 GN=ZHD6 PE=1 SV=1	S	Function unknown	homeobox domain, ZF-HD class protein [Medicago truncatula]
Medtr0236s0050.JCVIMt4.0v1	c87405.graph_c0	0.00605522	1.5336	up	--	--	Molecular Function: transporter activity (GO:0005215);; Biological Process: transport (GO:0006810);; Cellular Component: integral component of membrane (GO:0016021);;	K14638|3.39322e-60|mtr:MTR_1g057460|K14638 solute carrier family 15 (peptide/histidine transporter), member 3/4 | (RefSeq) peptide/nitrate transporter plant	[E]	Amino acid transport and metabolism	POT family	Protein NRT1/ PTR FAMILY 1.2 OS=Arabidopsis thaliana OX=3702 GN=NPF1.2 PE=1 SV=1	E	Amino acid transport and metabolism	peptide/nitrate transporter plant [Medicago truncatula]
Medtr6g059730.JCVIMt4.0v1	c89703.graph_c0	1.16368e-11	1.53387	up	--	--	Molecular Function: serine-type endopeptidase inhibitor activity (GO:0004867);; Cellular Component: extracellular region (GO:0005576);; Molecular Function: peptidase activity (GO:0008233);; Biological Process: negative regulation of endopeptidase activity (GO:0010951);;	--	--	--	Trypsin and protease inhibitor	Kunitz-type trypsin inhibitor-like 2 protein OS=Pisum sativum OX=3888 GN=PIP20-2 PE=3 SV=1	--	--	Kunitz type trypsin inhibitor / Alpha-fucosidase [Medicago truncatula]
Medtr6g006060.JCVIMt4.0v1	c90174.graph_c0	7.35114e-46	1.53704	up	[J]	Translation, ribosomal structure and biogenesis	Molecular Function: structural constituent of ribosome (GO:0003735);; Cellular Component: ribosome (GO:0005840);; Biological Process: translation (GO:0006412);;	K02935|1.40554e-78|mtr:MTR_6g006060|K02935 large subunit ribosomal protein L7/L12 | (RefSeq) 50S ribosomal protein L7/L12	[J]	Translation, ribosomal structure and biogenesis	Ribosomal protein L7/L12 C-terminal domain;; Ribosomal protein L7/L12 dimerisation domain	50S ribosomal protein L12, chloroplastic OS=Spinacia oleracea OX=3562 GN=RPL12 PE=1 SV=2	J	Translation, ribosomal structure and biogenesis	50S ribosomal protein L7/L12 [Medicago truncatula]
--	c86942.graph_c0	3.40885e-06	1.54028	up	--	--	--	K07466|7.33492e-09|bna:106418393|K07466 replication factor A1 | (RefSeq) replication protein A 70 kDa DNA-binding subunit C-like	--	--	Replication factor-A protein 1, N-terminal domain	--	--	--	replication protein A 70 kDa DNA-binding subunit C-like [Brassica napus]
Medtr6g012590.JCVIMt4.0v1	c97377.graph_c0	0.000860272	1.54053	up	--	--	Molecular Function: nucleotide binding (GO:0000166);; Molecular Function: nucleic acid binding (GO:0003676);;	K14948|0|mtr:MTR_6g012590|K14948 polypyrimidine tract-binding protein 2 | (RefSeq) polypyrimidine tract-binding-like protein	[A]	RNA processing and modification	RNA recognition motif. (a.k.a. RRM, RBD, or RNP domain);; RNA recognition motif. (a.k.a. RRM, RBD, or RNP domain)	Polypyrimidine tract-binding protein homolog 1 OS=Arabidopsis thaliana OX=3702 GN=PTB PE=1 SV=1	S	Function unknown	polypyrimidine tract-binding-like protein [Medicago truncatula]
Medtr8g088880.JCVIMt4.0v1	c105402.graph_c0	5.37297e-11	1.54085	up	--	--	Molecular Function: nutrient reservoir activity (GO:0045735);;	--	--	--	Cupin;; Cupin	13S globulin basic chain OS=Fagopyrum esculentum OX=3617 PE=1 SV=1	S	Function unknown	glutelin type-B-like protein [Medicago truncatula]
Medtr8g073190.JCVIMt4.0v1	c103847.graph_c1	0.00129977	1.54131	up	[T]	Signal transduction mechanisms	--	K08852|0|mtr:MTR_8g073190|K08852 serine/threonine-protein kinase/endoribonuclease IRE1 [EC:2.7.11.1 3.1.26.-] | (RefSeq) endoribonuclease/kinase IRE1-like protein	[T]	Signal transduction mechanisms	Protein kinase domain;; Protein tyrosine kinase;; Ribonuclease 2-5A	Serine/threonine-protein kinase/endoribonuclease IRE1a OS=Arabidopsis thaliana OX=3702 GN=IRE1A PE=1 SV=1	T	Signal transduction mechanisms	endoribonuclease/kinase IRE1-like protein [Medicago truncatula]
Medtr4g009030.JCVIMt4.0v1	c103633.graph_c0	4.0517e-06	1.5416	up	[K]	Transcription	--	K10268|0|mtr:MTR_4g009030|K10268 F-box and leucine-rich repeat protein 2/20 | (RefSeq) F-box/LRR protein	[R]	General function prediction only	Leucine Rich repeats (2 copies)	F-box/LRR-repeat protein 4 OS=Arabidopsis thaliana OX=3702 GN=FBL4 PE=2 SV=1	S	Function unknown	F-box/LRR protein [Medicago truncatula]
Medtr3g079180.JCVIMt4.0v1	c102505.graph_c1	8.23586e-30	1.54196	up	[R]	General function prediction only	--	K00121|4.96828e-180|cam:101514154|K00121 S-(hydroxymethyl)glutathione dehydrogenase / alcohol dehydrogenase [EC:1.1.1.284 1.1.1.1] | (RefSeq) alcohol dehydrogenase-like 7	[Q]	Secondary metabolites biosynthesis, transport and catabolism	Alcohol dehydrogenase GroES-like domain;; Zinc-binding dehydrogenase;; Neutral/alkaline non-lysosomal ceramidase, C-terminal;; Neutral/alkaline non-lysosomal ceramidase, N-terminal	Alcohol dehydrogenase-like 7 OS=Arabidopsis thaliana OX=3702 GN=At5g42250 PE=2 SV=1	C	Energy production and conversion	PREDICTED: alcohol dehydrogenase-like 7 isoform X2 [Cicer arietinum]
Medtr0001s0660.JCVIMt4.0v1	c98309.graph_c0	1.14527e-13	1.54204	up	[R]	General function prediction only	--	K00121|0|mtr:MTR_0001s0660|K00121 S-(hydroxymethyl)glutathione dehydrogenase / alcohol dehydrogenase [EC:1.1.1.284 1.1.1.1] | (RefSeq) zinc-binding alcohol dehydrogenase family protein	[Q]	Secondary metabolites biosynthesis, transport and catabolism	Alcohol dehydrogenase GroES-like domain;; Zinc-binding dehydrogenase	Alcohol dehydrogenase-like 2 OS=Arabidopsis thaliana OX=3702 GN=At1g22440 PE=2 SV=1	C	Energy production and conversion	zinc-binding alcohol dehydrogenase family protein [Medicago truncatula]
Medtr4g127000.JCVIMt4.0v1	c87816.graph_c0	0.00110484	1.54207	up	--	--	--	--	--	--	--	--	--	--	hypothetical protein MTR_4g127000 [Medicago truncatula]
Medtr1g054450.JCVIMt4.0v1	c99770.graph_c0	6.34901e-07	1.54298	up	--	--	--	--	--	--	--	--	S	Function unknown	C2H2 and C2HC zinc finger protein, putative [Medicago truncatula]
Medtr2g009220.JCVIMt4.0v1	c99584.graph_c1	3.52582e-33	1.54378	up	[G]	Carbohydrate transport and metabolism	Biological Process: sodium ion transport (GO:0006814);; Molecular Function: oxaloacetate transmembrane transporter activity (GO:0015131);; Molecular Function: malate transmembrane transporter activity (GO:0015140);; Cellular Component: integral component of membrane (GO:0016021);; Biological Process: malate transmembrane transport (GO:0071423);; Biological Process: oxaloacetate(2-) transmembrane …	--	--	--	Sodium:sulfate symporter transmembrane region;; Sodium:sulfate symporter transmembrane region	Dicarboxylate transporter 2.1, chloroplastic OS=Arabidopsis thaliana OX=3702 GN=DIT2-1 PE=1 SV=1	P	Inorganic ion transport and metabolism	2-oxoglutarate/malate translocator [Medicago truncatula]
Medtr4g129420.JCVIMt4.0v1	c83932.graph_c1	8.69577e-05	1.54399	up	--	--	Molecular Function: zinc ion binding (GO:0008270);; Cellular Component: integral component of membrane (GO:0016021);; Biological Process: proteasome-mediated ubiquitin-dependent protein catabolic process (GO:0043161);; Molecular Function: ubiquitin protein ligase activity (GO:0061630);;	--	[O]	Posttranslational modification, protein turnover, chaperones	Ring finger domain;; RING-H2 zinc finger domain;; RING-like zinc finger;; Anaphase-promoting complex subunit 11 RING-H2 finger;; Zinc finger, C3HC4 type (RING finger)	Putative RING-H2 finger protein ATL49 OS=Arabidopsis thaliana OX=3702 GN=ATL49 PE=3 SV=1	O	Posttranslational modification, protein turnover, chaperones	RING-H2 finger protein ATL13, putative [Medicago truncatula]
Medtr2g036670.JCVIMt4.0v1	c92731.graph_c0	3.48652e-06	1.54441	up	--	--	--	--	--	--	--	Transcription factor bHLH146 OS=Arabidopsis thaliana OX=3702 GN=BHLH146 PE=2 SV=1	K	Transcription	transcription factor/transcription regulator [Medicago truncatula]
Medtr0212s0080.JCVIMt4.0v1	c88526.graph_c0	0.000679866	1.54509	up	[C]	Energy production and conversion	Cellular Component: mitochondrial inner membrane (GO:0005743);; Molecular Function: NADH dehydrogenase (ubiquinone) activity (GO:0008137);; Biological Process: oxidation-reduction process (GO:0055114);; Cellular Component: respiratory chain (GO:0070469);;	K03936|2.60988e-149|mtr:MTR_0212s0080|K03936 NADH dehydrogenase (ubiquinone) Fe-S protein 3 [EC:1.6.5.3 1.6.99.3] | (RefSeq) NADH dehydrogenase [ubiquinone] iron-sulfur protein	[C]	Energy production and conversion	Respiratory-chain NADH dehydrogenase, 30 Kd subunit	NADH dehydrogenase [ubiquinone] iron-sulfur protein 3 OS=Arabidopsis thaliana OX=3702 GN=NAD9 PE=1 SV=2	C	Energy production and conversion	NADH dehydrogenase [ubiquinone] iron-sulfur protein [Medicago truncatula]
Medtr8g027265.JCVIMt4.0v1	c91878.graph_c0	9.9601e-06	1.54675	up	[T]	Signal transduction mechanisms	Molecular Function: protein serine/threonine kinase activity (GO:0004674);; Molecular Function: ATP binding (GO:0005524);; Cellular Component: cytosol (GO:0005829);; Biological Process: protein phosphorylation (GO:0006468);; Biological Process: intracellular signal transduction (GO:0035556);;	K08867|0|mtr:MTR_8g027265|K08867 WNK lysine deficient protein kinase [EC:2.7.11.1] | (RefSeq) WNK kinase	[R]	General function prediction only	Protein kinase domain;; Protein tyrosine kinase;; Oxidative-stress-responsive kinase 1 C-terminal domain	Probable serine/threonine-protein kinase WNK4 OS=Oryza sativa subsp. japonica OX=39947 GN=WNK4 PE=2 SV=1	T	Signal transduction mechanisms	WNK kinase [Medicago truncatula]
Medtr1g021760.JCVIMt4.0v1	c89107.graph_c0	2.14592e-43	1.54773	up	[J]	Translation, ribosomal structure and biogenesis	Cellular Component: plastid small ribosomal subunit (GO:0000312);; Biological Process: maturation of SSU-rRNA from tricistronic rRNA transcript (SSU-rRNA, 5.8S rRNA, LSU-rRNA) (GO:0000462);; Molecular Function: structural constituent of ribosome (GO:0003735);; Biological Process: translation (GO:0006412);; Cellular Component: chloroplast stroma (GO:0009570);; Cellular Component: chloroplast envel…	K02996|8.11994e-121|mtr:MTR_1g021760|K02996 small subunit ribosomal protein S9 | (RefSeq) 30S ribosomal protein S9P	[J]	Translation, ribosomal structure and biogenesis	Ribosomal protein S9/S16	30S ribosomal protein S9, chloroplastic OS=Arabidopsis thaliana OX=3702 GN=RPS9 PE=2 SV=1	J	Translation, ribosomal structure and biogenesis	30S ribosomal protein S9P [Medicago truncatula]
Medtr3g114500.JCVIMt4.0v1	c88617.graph_c0	2.10163e-09	1.54857	up	--	--	Molecular Function: zinc ion binding (GO:0008270);; Cellular Component: integral component of membrane (GO:0016021);; Biological Process: protein ubiquitination (GO:0016567);; Molecular Function: ligase activity (GO:0016874);; Biological Process: proteasome-mediated ubiquitin-dependent protein catabolic process (GO:0043161);; Molecular Function: ubiquitin protein ligase activity (GO:0061630);;	K19037|6.1884e-81|mtr:MTR_3g114500|K19037 E3 ubiquitin-protein ligase ATL23 [EC:2.3.2.27] | (RefSeq) zinc finger, C3HC4 type (RING finger) protein	[O]	Posttranslational modification, protein turnover, chaperones	Ring finger domain;; RING-like zinc finger;; Zinc finger, C3HC4 type (RING finger);; RING-H2 zinc finger domain;; Zinc finger, C3HC4 type (RING finger);; Zinc finger, C3HC4 type (RING finger)	E3 ubiquitin-protein ligase ATL23 OS=Arabidopsis thaliana OX=3702 GN=ATL23 PE=1 SV=2	O	Posttranslational modification, protein turnover, chaperones	zinc finger, C3HC4 type (RING finger) protein [Medicago truncatula]
Medtr2g084020.JCVIMt4.0v1	c101451.graph_c0	9.00569e-07	1.54938	up	--	--	Molecular Function: peroxidase activity (GO:0004601);; Cellular Component: extracellular region (GO:0005576);; Biological Process: response to oxidative stress (GO:0006979);; Molecular Function: heme binding (GO:0020037);; Biological Process: hydrogen peroxide catabolic process (GO:0042744);; Molecular Function: metal ion binding (GO:0046872);; Biological Process: oxidation-reduction process (GO:…	K00430|0|mtr:MTR_2g084020|K00430 peroxidase [EC:1.11.1.7] | (RefSeq) lignin biosynthetic peroxidase	--	--	Peroxidase	Peroxidase 52 OS=Arabidopsis thaliana OX=3702 GN=PER52 PE=2 SV=1	S	Function unknown	lignin biosynthetic peroxidase [Medicago truncatula]
Medtr5g089320.JCVIMt4.0v1	c101896.graph_c0	5.26091e-07	1.55202	up	[T]	Signal transduction mechanisms	Molecular Function: calmodulin-dependent protein kinase activity (GO:0004683);; Molecular Function: calcium ion binding (GO:0005509);; Molecular Function: calmodulin binding (GO:0005516);; Molecular Function: ATP binding (GO:0005524);; Cellular Component: nucleus (GO:0005634);; Cellular Component: cytoplasm (GO:0005737);; Biological Process: abscisic acid-activated signaling pathway (GO:0009738);…	K13412|0|mtr:MTR_5g089320|K13412 calcium-dependent protein kinase [EC:2.7.11.1] | (RefSeq) calmodulin-domain kinase CDPK protein	[T]	Signal transduction mechanisms	Protein kinase domain;; EF hand;; EF-hand domain pair;; EF-hand domain;; EF hand;; EF-hand domain pair;; Protein tyrosine kinase;; Cytoskeletal-regulatory complex EF hand;; Secreted protein acidic and rich in cysteine Ca binding region;; Ca2+ insensitive EF hand	Calcium-dependent protein kinase 17 OS=Arabidopsis thaliana OX=3702 GN=CPK17 PE=2 SV=1	T	Signal transduction mechanisms	calmodulin-domain kinase CDPK protein [Medicago truncatula]
Medtr8g006995.JCVIMt4.0v1	c101428.graph_c1	6.03201e-40	1.55404	up	[J]	Translation, ribosomal structure and biogenesis	--	K02926|4.11666e-135|mtr:MTR_8g006995|K02926 large subunit ribosomal protein L4 | (RefSeq) 50S ribosomal protein L4, bacterial/organelle protein	[J]	Translation, ribosomal structure and biogenesis	Ribosomal protein L4/L1 family	50S ribosomal protein L4, chloroplastic OS=Arabidopsis thaliana OX=3702 GN=RPL4 PE=2 SV=2	J	Translation, ribosomal structure and biogenesis	50S ribosomal protein L4, bacterial/organelle protein [Medicago truncatula]
Medtr0148s0080.JCVIMt4.0v1	c89448.graph_c1	7.88199e-05	1.55465	up	--	--	Molecular Function: binding (GO:0005488);; Biological Process: cellular process (GO:0009987);;	--	--	--	D-mannose binding lectin;; S-locus glycoprotein domain	G-type lectin S-receptor-like serine/threonine-protein kinase At4g03230 OS=Arabidopsis thaliana OX=3702 GN=At4g03230 PE=3 SV=3	T	Signal transduction mechanisms	hypothetical protein TSUD_270590 [Trifolium subterraneum]
Medtr3g448670.JCVIMt4.0v1	c105104.graph_c1	1.41007e-12	1.5554	up	--	--	--	--	--	--	Plant transposase (Ptta/En/Spm family)	--	S	Function unknown	uncharacterized protein LOC107613253 isoform X1 [Arachis ipaensis]
Medtr7g005950.JCVIMt4.0v1	c103059.graph_c2	3.59192e-20	1.55579	up	--	--	Cellular Component: 1,3-beta-D-glucan synthase complex (GO:0000148);; Molecular Function: 1,3-beta-D-glucan synthase activity (GO:0003843);; Biological Process: (1->3)-beta-D-glucan biosynthetic process (GO:0006075);; Cellular Component: integral component of membrane (GO:0016021);;	K11000|0|mtr:MTR_7g005950|K11000 callose synthase [EC:2.4.1.-] | (RefSeq) glucan synthase-like protein	[M]	Cell wall/membrane/envelope biogenesis	1,3-beta-glucan synthase component	Callose synthase 3 OS=Arabidopsis thaliana OX=3702 GN=CALS3 PE=3 SV=3	S	Function unknown	Glycosyl transferase, family 48, partial [Medicago truncatula]
Medtr7g063920.JCVIMt4.0v1	c84860.graph_c0	9.80863e-06	1.55652	up	--	--	--	--	--	--	Protein of unknown function (DUF674)	--	S	Function unknown	DUF674 family protein [Medicago truncatula]
Medtr3g062910.JCVIMt4.0v1	c103618.graph_c0	1.76913e-44	1.55764	up	--	--	--	--	--	--	Reticulon;; Protein of unknown function (DUF2488)	Reticulon-like protein B1 OS=Arabidopsis thaliana OX=3702 GN=RTNLB1 PE=1 SV=1	S	Function unknown	hypothetical protein MTR_3g062920 [Medicago truncatula]
Medtr1g064060.JCVIMt4.0v1	c102119.graph_c0	3.11164e-33	1.55877	up	[G]	Carbohydrate transport and metabolism	Molecular Function: adenosine kinase activity (GO:0004001);; Biological Process: purine ribonucleoside salvage (GO:0006166);; Biological Process: AMP biosynthetic process (GO:0006167);; Biological Process: phosphorylation (GO:0016310);;	K00856|0|mtr:MTR_1g064060|K00856 adenosine kinase [EC:2.7.1.20] | (RefSeq) pfkB family carbohydrate kinase	[G]	Carbohydrate transport and metabolism	pfkB family carbohydrate kinase	Adenosine kinase 2 OS=Arabidopsis thaliana OX=3702 GN=ADK2 PE=1 SV=1	G	Carbohydrate transport and metabolism	pfkB family carbohydrate kinase [Medicago truncatula]
Medtr0035s0070.JCVIMt4.0v1	c98568.graph_c1	0.000560352	1.5599	up	--	--	--	--	--	--	--	--	--	--	hypothetical protein MTR_0035s0070 [Medicago truncatula]
Medtr7g451650.JCVIMt4.0v1	c90122.graph_c0	1.11764e-08	1.56034	up	--	--	Molecular Function: DNA binding (GO:0003677);; Molecular Function: protein dimerization activity (GO:0046983);;	--	--	--	--	Transcription factor bHLH25 OS=Arabidopsis thaliana OX=3702 GN=BHLH25 PE=2 SV=2	--	--	hypothetical protein MTR_4g009420 [Medicago truncatula]
Medtr7g099280.JCVIMt4.0v1	c95480.graph_c0	1.0326e-05	1.56061	up	[G]	Carbohydrate transport and metabolism	Molecular Function: ribokinase activity (GO:0004747);; Biological Process: D-ribose metabolic process (GO:0006014);; Biological Process: carbohydrate phosphorylation (GO:0046835);;	--	[G]	Carbohydrate transport and metabolism	pfkB family carbohydrate kinase	--	G	Carbohydrate transport and metabolism	pfkB family carbohydrate kinase [Medicago truncatula]
Medtr2g013310.JCVIMt4.0v1	c83644.graph_c0	6.5306e-13	1.56186	up	[G]	Carbohydrate transport and metabolism	Molecular Function: sugar:proton symporter activity (GO:0005351);; Molecular Function: glucose transmembrane transporter activity (GO:0005355);; Cellular Component: integral component of plasma membrane (GO:0005887);; Biological Process: proton transport (GO:0015992);; Biological Process: glucose import (GO:0046323);; Biological Process: glucose transmembrane transport (GO:1904659);;	--	[R]	General function prediction only	Sugar (and other) transporter;; Major Facilitator Superfamily	Probable polyol transporter 4 OS=Arabidopsis thaliana OX=3702 GN=PLT4 PE=2 SV=1	G	Carbohydrate transport and metabolism	polyol/monosaccharide transporter 1 [Medicago truncatula]
Medtr5g015170.JCVIMt4.0v1	c96705.graph_c0	6.05687e-09	1.56217	up	[OT]	Posttranslational modification, protein turnover, chaperones ;; Signal transduction mechanisms	Biological Process: metabolic process (GO:0008152);; Molecular Function: amino acid binding (GO:0016597);;	--	--	--	ACT domain;; ACT domain;; ACT domain	ACT domain-containing protein ACR1 OS=Arabidopsis thaliana OX=3702 GN=ACR1 PE=2 SV=1	S	Function unknown	four ACT domain ACT domain protein which protein [Medicago truncatula]
Medtr8g079810.JCVIMt4.0v1	c83601.graph_c0	0.000534862	1.56291	up	[IQR]	Lipid transport and metabolism ;; Secondary metabolites biosynthesis, transport and catabolism ;; General function prediction only	--	--	[I]	Lipid transport and metabolism	short chain dehydrogenase;; Enoyl-(Acyl carrier protein) reductase	3-dehydrosphinganine reductase TSC10B OS=Arabidopsis thaliana OX=3702 GN=TSC10B PE=1 SV=1	S	Function unknown	short-chain dehydrogenase-reductase [Medicago truncatula]
Medtr3g064310.JCVIMt4.0v1	c93841.graph_c0	2.36619e-08	1.56488	up	--	--	Cellular Component: plasma membrane (GO:0005886);; Cellular Component: integral component of membrane (GO:0016021);;	--	--	--	Domain of unknown function (DUF588)	CASP-like protein 2A2 OS=Glycine max OX=3847 PE=2 SV=1	S	Function unknown	CASP POPTRDRAFT-like protein [Medicago truncatula]
Medtr2g022990.JCVIMt4.0v1	c92192.graph_c0	2.04225e-16	1.56585	up	--	--	Cellular Component: plasmodesma (GO:0009506);; Cellular Component: integral component of membrane (GO:0016021);; Cellular Component: anchored component of plasma membrane (GO:0046658);;	--	--	--	--	Uncharacterized GPI-anchored protein At1g61900 OS=Arabidopsis thaliana OX=3702 GN=At1g61900 PE=1 SV=1	S	Function unknown	putative GPI-anchored protein, partial [Trifolium pratense]
Medtr1g034490.JCVIMt4.0v1	c97848.graph_c0	9.88761e-10	1.56749	up	--	--	--	--	[S]	Function unknown	PPPDE putative peptidase domain	DeSI-like protein At4g17486 OS=Arabidopsis thaliana OX=3702 GN=At4g17486 PE=2 SV=1	S	Function unknown	PPPDE thiol peptidase family protein, putative [Medicago truncatula]
Medtr5g067350.JCVIMt4.0v1	c88368.graph_c2	3.48105e-05	1.56758	up	--	--	Cellular Component: nucleus (GO:0005634);; Biological Process: regulation of transcription, DNA-templated (GO:0006355);; Biological Process: auxin-activated signaling pathway (GO:0009734);;	K14484|1.66424e-153|mtr:MTR_5g067350|K14484 auxin-responsive protein IAA | (RefSeq) auxin response factor	--	--	AUX/IAA family	Auxin-responsive protein IAA9 OS=Arabidopsis thaliana OX=3702 GN=IAA9 PE=1 SV=1	K	Transcription	auxin response factor [Medicago truncatula]
Medtr5g025100.JCVIMt4.0v1	c89750.graph_c1	2.14099e-08	1.56913	up	--	--	Molecular Function: microtubule motor activity (GO:0003777);; Molecular Function: ATP binding (GO:0005524);; Cellular Component: kinesin complex (GO:0005871);; Cellular Component: microtubule (GO:0005874);; Biological Process: microtubule-based movement (GO:0007018);; Molecular Function: microtubule binding (GO:0008017);; Molecular Function: oxidoreductase activity (GO:0016491);; Molecular Functi…	--	[Z]	Cytoskeleton	Kinesin motor domain	Kinesin-like protein KIN-14I OS=Oryza sativa subsp. japonica OX=39947 GN=KIN14I PE=2 SV=1	Z	Cytoskeleton	unknown [Medicago truncatula]
Medtr8g028725.JCVIMt4.0v1	c88984.graph_c0	0.00270312	1.56994	up	[G]	Carbohydrate transport and metabolism	--	--	--	--	Glycosyl hydrolases family 28;; Pectate lyase superfamily protein	Probable polygalacturonase OS=Vitis vinifera OX=29760 GN=GSVIVT00026920001 PE=1 SV=1	M	Cell wall/membrane/envelope biogenesis	polygalacturonase/glycoside hydrolase family protein [Medicago truncatula]
Medtr3g007470.JCVIMt4.0v1	c105902.graph_c0	1.36747e-20	1.57015	up	--	--	Cellular Component: integral component of membrane (GO:0016021);;	--	--	--	CrcB-like protein, Camphor Resistance (CrcB)	--	S	Function unknown	camphor resistance CrcB-like protein [Medicago truncatula]
Medtr1g096460.JCVIMt4.0v1	c89950.graph_c0	1.34738e-37	1.57132	up	[J]	Translation, ribosomal structure and biogenesis	Molecular Function: RNA binding (GO:0003723);; Molecular Function: structural constituent of ribosome (GO:0003735);; Cellular Component: nucleus (GO:0005634);; Cellular Component: mitochondrial large ribosomal subunit (GO:0005762);; Biological Process: translation (GO:0006412);; Cellular Component: chloroplast stroma (GO:0009570);; Biological Process: chloroplast organization (GO:0009658);; Biolo…	K02888|3.33766e-100|mtr:MTR_1g096460|K02888 large subunit ribosomal protein L21 | (RefSeq) 50S ribosomal protein L21	[J]	Translation, ribosomal structure and biogenesis	Ribosomal prokaryotic L21 protein	50S ribosomal protein L21, chloroplastic OS=Arabidopsis thaliana OX=3702 GN=RPL21 PE=2 SV=1	J	Translation, ribosomal structure and biogenesis	50S ribosomal protein L21 [Medicago truncatula]
Medtr6g016665.JCVIMt4.0v1	c102219.graph_c0	5.33635e-14	1.57164	up	[E]	Amino acid transport and metabolism	Biological Process: tryptophan biosynthetic process (GO:0000162);; Molecular Function: tryptophan synthase activity (GO:0004834);; Cellular Component: cytoplasm (GO:0005737);; Molecular Function: pyridoxal phosphate binding (GO:0030170);; Molecular Function: L-serine hydro-lyase (adding indole, L-tryptophan-forming) activity (GO:0052684);;	K06001|0|mtr:MTR_6g016665|K06001 tryptophan synthase beta chain [EC:4.2.1.20] | (RefSeq) tryptophan synthase beta chain	[E]	Amino acid transport and metabolism	Pyridoxal-phosphate dependent enzyme	Tryptophan synthase beta chain 2, chloroplastic OS=Arabidopsis thaliana OX=3702 GN=TSB2 PE=1 SV=2	E	Amino acid transport and metabolism	tryptophan synthase beta chain [Medicago truncatula]
Medtr1g018940.JCVIMt4.0v1	c99254.graph_c1	6.48413e-35	1.57425	up	--	--	--	K10395|0|mtr:MTR_1g018940|K10395 kinesin family member 4/21/27 | (RefSeq) chromosome-associated kinesin KIF4A-like protein	[Z]	Cytoskeleton	--	Kinesin-like protein KIN-4A OS=Gossypium hirsutum OX=3635 GN=KIN4A PE=2 SV=1	Z	Cytoskeleton	chromosome-associated kinesin KIF4A-like protein [Medicago truncatula]
--	c99430.graph_c0	3.14228e-22	1.57655	up	--	--	--	--	--	--	Reverse transcriptase-like	--	--	--	PREDICTED: uncharacterized protein LOC101497185 [Cicer arietinum]
--	c82327.graph_c0	1.41362e-18	1.57674	up	--	--	--	--	--	--	--	--	--	--	unknown [Medicago truncatula]
Medtr3g117910.JCVIMt4.0v1	c89433.graph_c0	0.00439142	1.57829	up	[K]	Transcription	Biological Process: activation of MAPKK activity (GO:0000186);; Molecular Function: MAP kinase kinase kinase activity (GO:0004709);; Molecular Function: transmembrane receptor protein tyrosine kinase activity (GO:0004714);; Molecular Function: ATP binding (GO:0005524);; Cellular Component: intracellular (GO:0005622);; Cellular Component: integral component of membrane (GO:0016021);; Biological Pr…	--	--	--	Leucine rich repeat;; Leucine Rich repeats (2 copies);; Protein tyrosine kinase;; Protein kinase domain;; Leucine Rich Repeat;; Leucine rich repeat N-terminal domain;; Leucine Rich repeat	Serine/threonine-protein kinase BRI1-like 2 OS=Arabidopsis thaliana OX=3702 GN=BRL2 PE=1 SV=1	S	Function unknown	PREDICTED: serine/threonine-protein kinase BRI1-like 2 [Cicer arietinum]
Medtr0082s0260.JCVIMt4.0v1	c95204.graph_c0	0.00108083	1.57922	up	--	--	Cellular Component: mitochondrion (GO:0005739);; Cellular Component: integral component of membrane (GO:0016021);;	--	--	--	Cytochrome c-type biogenesis protein CcmF C-terminal;; Cytochrome c-type biogenesis protein CcmF C-terminal	Cytochrome c biogenesis CcmF C-terminal-like mitochondrial protein OS=Arabidopsis thaliana OX=3702 GN=CCMFC PE=1 SV=2	O	Posttranslational modification, protein turnover, chaperones	cytochrome C biogenesis protein CcmFC protein [Medicago truncatula]
Medtr2g078120.JCVIMt4.0v1	c98338.graph_c0	3.15201e-14	1.58121	up	[J]	Translation, ribosomal structure and biogenesis	--	K00791|7.54285e-161|mtr:MTR_2g078120|K00791 tRNA dimethylallyltransferase [EC:2.5.1.75] | (RefSeq) tRNA dimethylallyltransferase	[J]	Translation, ribosomal structure and biogenesis	IPP transferase;; IPP transferase;; Isopentenyl transferase;; AAA domain	tRNA dimethylallyltransferase 9 OS=Arabidopsis thaliana OX=3702 GN=IPT9 PE=2 SV=1	J	Translation, ribosomal structure and biogenesis	tRNA dimethylallyltransferase [Medicago truncatula]
Medtr2g460880.JCVIMt4.0v1	c99593.graph_c0	1.54667e-34	1.58123	up	[H]	Coenzyme transport and metabolism	Biological Process: tRNA wobble uridine modification (GO:0002098);; Molecular Function: tRNA methyltransferase activity (GO:0008175);; Biological Process: tRNA methylation (GO:0030488);;	K10770|0|mtr:MTR_2g460880|K10770 alkylated DNA repair protein alkB homolog 8 [EC:1.14.11.- 2.1.1.229] | (RefSeq) S-adenosylmethionine-dependent methyltransferase, putative	[R]	General function prediction only	Methyltransferase domain;; Methyltransferase domain;; Methyltransferase domain;; Methyltransferase domain;; Methionine biosynthesis protein MetW;; ubiE/COQ5 methyltransferase family	tRNA (carboxymethyluridine(34)-5-O)-methyltransferase OS=Arabidopsis thaliana OX=3702 GN=TRM9 PE=1 SV=1	Q	Secondary metabolites biosynthesis, transport and catabolism	S-adenosylmethionine-dependent methyltransferase, putative [Medicago truncatula]
Medtr8g009000.JCVIMt4.0v1	c93273.graph_c0	0.00417003	1.58398	up	--	--	Molecular Function: methyltransferase activity (GO:0008168);; Molecular Function: zinc ion binding (GO:0008270);; Biological Process: methylation (GO:0032259);;	--	--	--	PHD-finger	Protein ENHANCED DOWNY MILDEW 2 OS=Arabidopsis thaliana OX=3702 GN=EDM2 PE=1 SV=1	S	Function unknown	enhanced downy mildew protein [Medicago truncatula]
Medtr3g109620.JCVIMt4.0v1	c94277.graph_c0	3.09864e-24	1.58418	up	[KJ]	Transcription ;; Translation, ribosomal structure and biogenesis	Cellular Component: chloroplast (GO:0009507);;	--	[S]	Function unknown	Transcriptional regulator	Probable transcriptional regulatory protein At2g25830 OS=Arabidopsis thaliana OX=3702 GN=At2g25830 PE=2 SV=2	K	Transcription	transcriptional regulatory plant protein, putative [Medicago truncatula]
Medtr7g076150.JCVIMt4.0v1	c102046.graph_c0	1.64404e-31	1.58458	up	--	--	Cellular Component: endosome (GO:0005768);; Cellular Component: vacuolar membrane (GO:0005774);; Cellular Component: trans-Golgi network (GO:0005802);; Molecular Function: S-adenosylmethionine-dependent methyltransferase activity (GO:0008757);; Cellular Component: integral component of membrane (GO:0016021);; Biological Process: methylation (GO:0032259);;	--	--	--	Putative S-adenosyl-L-methionine-dependent methyltransferase;; Methyltransferase domain	Probable methyltransferase PMT13 OS=Arabidopsis thaliana OX=3702 GN=At4g00740 PE=2 SV=1	S	Function unknown	methyltransferase PMT16, putative [Medicago truncatula]
Medtr5g099030.JCVIMt4.0v1	c92510.graph_c0	0.00063527	1.58591	up	[G]	Carbohydrate transport and metabolism	Cellular Component: cytosol (GO:0005829);; Biological Process: dephosphorylation (GO:0016311);; Molecular Function: phosphatase activity (GO:0016791);;	--	--	--	Histidine phosphatase superfamily (branch 1)	--	S	Function unknown	phosphoglycerate mutase [Medicago truncatula]
Medtr7g085780.JCVIMt4.0v1	c70605.graph_c0	1.2591e-23	1.58703	up	--	--	Cellular Component: integral component of membrane (GO:0016021);;	--	--	--	--	--	S	Function unknown	unknown [Medicago truncatula]
Medtr2g047875.JCVIMt4.0v1	c94845.graph_c0	1.92792e-08	1.58728	up	--	--	Cellular Component: intracellular (GO:0005622);; Biological Process: vacuolar transport (GO:0007034);;	K12191|3.4021e-142|mtr:MTR_2g047875|K12191 charged multivesicular body protein 2A | (RefSeq) charged multivesicular body protein	[U]	Intracellular trafficking, secretion, and vesicular transport	Snf7	Vacuolar protein sorting-associated protein 2 homolog 2 OS=Arabidopsis thaliana OX=3702 GN=VPS2.2 PE=1 SV=2	N	Cell motility	charged multivesicular body protein [Medicago truncatula]
Medtr1g031880.JCVIMt4.0v1	c85046.graph_c0	4.91257e-06	1.59211	up	--	--	Biological Process: microtubule-based process (GO:0007017);; Cellular Component: dynein complex (GO:0030286);;	K10418|2.38254e-76|mtr:MTR_1g031880|K10418 dynein light chain LC8-type | (RefSeq) dynein light chain type 1 family protein	[Z]	Cytoskeleton	Dynein light chain type 1	Dynein 8 kDa light chain, flagellar outer arm OS=Chlamydomonas reinhardtii OX=3055 PE=1 SV=1	S	Function unknown	dynein light chain type 1 family protein [Medicago truncatula]
Medtr8g087940.JCVIMt4.0v1	c98089.graph_c0	0.000268849	1.59348	up	[L]	Replication, recombination and repair	--	K10746|0|mtr:MTR_8g087940|K10746 exonuclease 1 [EC:3.1.-.-] | (RefSeq) 5'-3' exonuclease family protein	[L]	Replication, recombination and repair	XPG I-region;; XPG N-terminal domain	Exonuclease 1 OS=Arabidopsis thaliana OX=3702 GN=EXO1 PE=2 SV=2	L	Replication, recombination and repair	5&apos;-3&apos; exonuclease family protein [Medicago truncatula]
Medtr4g028090.JCVIMt4.0v1	c90709.graph_c0	9.46724e-05	1.59607	up	[K]	Transcription	Molecular Function: protein kinase activity (GO:0004672);; Molecular Function: ATP binding (GO:0005524);; Biological Process: protein phosphorylation (GO:0006468);; Cellular Component: integral component of membrane (GO:0016021);; Molecular Function: 2-alkenal reductase [NAD(P)] activity (GO:0032440);; Biological Process: oxidation-reduction process (GO:0055114);;	--	--	--	Protein tyrosine kinase;; Protein kinase domain;; Leucine rich repeat;; Leucine Rich repeats (2 copies)	Leucine-rich repeat receptor-like protein kinase PXC2 OS=Arabidopsis thaliana OX=3702 GN=PXC2 PE=2 SV=1	S	Function unknown	leucine-rich receptor-like kinase family protein [Medicago truncatula]
Medtr1g088980.JCVIMt4.0v1	c98854.graph_c0	1.17459e-37	1.59678	up	[O]	Posttranslational modification, protein turnover, chaperones	--	--	[O]	Posttranslational modification, protein turnover, chaperones	Trypsin-like peptidase domain;; Trypsin;; PDZ domain	Protease Do-like 2, chloroplastic OS=Arabidopsis thaliana OX=3702 GN=DEGP2 PE=1 SV=2	O	Posttranslational modification, protein turnover, chaperones	DegP protease [Medicago truncatula]
Medtr7g106050.JCVIMt4.0v1	c85315.graph_c0	1.58135e-08	1.59698	up	--	--	Molecular Function: signal transducer activity (GO:0004871);; Biological Process: defense response (GO:0006952);; Biological Process: signal transduction (GO:0007165);; Cellular Component: plasmodesma (GO:0009506);; Cellular Component: integral component of membrane (GO:0016021);; Cellular Component: anchored component of plasma membrane (GO:0046658);;	--	--	--	Late embryogenesis abundant protein	NDR1/HIN1-like protein 1 OS=Arabidopsis thaliana OX=3702 GN=NHL1 PE=2 SV=1	S	Function unknown	late embryogenesis abundant hydroxyproline-rich glycoprotein [Medicago truncatula]
Medtr8g069390.JCVIMt4.0v1	c104478.graph_c0	2.6215e-28	1.59733	up	[P]	Inorganic ion transport and metabolism	Molecular Function: inorganic phosphate transmembrane transporter activity (GO:0005315);; Cellular Component: integral component of plasma membrane (GO:0005887);; Molecular Function: low-affinity phosphate transmembrane transporter activity (GO:0009673);; Cellular Component: chloroplast envelope (GO:0009941);; Biological Process: phosphate ion transmembrane transport (GO:0035435);;	K14640|0|mtr:MTR_8g069390|K14640 solute carrier family 20 (sodium-dependent phosphate transporter) | (RefSeq) phosphate transporter 2-1	[P]	Inorganic ion transport and metabolism	Phosphate transporter family	Inorganic phosphate transporter 2-1, chloroplastic OS=Arabidopsis thaliana OX=3702 GN=PHT2-1 PE=1 SV=1	P	Inorganic ion transport and metabolism	phosphate transporter 2-1 [Medicago truncatula]
Medtr4g078440.JCVIMt4.0v1	c95984.graph_c0	7.01984e-22	1.59813	up	--	--	Molecular Function: diacylglycerol O-acyltransferase activity (GO:0004144);; Cellular Component: plasma membrane (GO:0005886);; Biological Process: triglyceride biosynthetic process (GO:0019432);; Molecular Function: long-chain-alcohol O-fatty-acyltransferase activity (GO:0047196);;	--	--	--	Protein of unknown function (DUF1298)	--	--	--	O-acyltransferase WSD1-like protein [Medicago truncatula]
Medtr8g024540.JCVIMt4.0v1	c103542.graph_c0	3.59978e-18	1.59953	up	--	--	--	--	--	--	Protein of unknown function (DUF4005);; IQ calmodulin-binding motif	Protein IQ-DOMAIN 1 OS=Arabidopsis thaliana OX=3702 GN=IQD1 PE=1 SV=1	S	Function unknown	IQ calmodulin-binding motif protein [Medicago truncatula]
Medtr4g122750.JCVIMt4.0v1	c84668.graph_c0	0.00017655	1.60109	up	--	--	Molecular Function: enzyme inhibitor activity (GO:0004857);; Biological Process: negative regulation of catalytic activity (GO:0043086);;	--	--	--	Plant invertase/pectin methylesterase inhibitor	Cell wall / vacuolar inhibitor of fructosidase 1 OS=Arabidopsis thaliana OX=3702 GN=C/VIF1 PE=1 SV=1	G	Carbohydrate transport and metabolism	plant invertase/pectin methylesterase inhibitor [Medicago truncatula]
Medtr3g465550.JCVIMt4.0v1	c99362.graph_c0	2.30042e-09	1.60359	up	--	--	--	K17479|3.14118e-137|mtr:MTR_3g465550|K17479 glutaredoxin domain-containing cysteine-rich protein 1 | (RefSeq) glutaredoxin (GRX) family protein	[O]	Posttranslational modification, protein turnover, chaperones	Glutaredoxin	Uncharacterized protein At5g39865 OS=Arabidopsis thaliana OX=3702 GN=At5g39865 PE=2 SV=1	O	Posttranslational modification, protein turnover, chaperones	unknown [Medicago truncatula]
Medtr8g080180.JCVIMt4.0v1	c92127.graph_c0	1.08906e-12	1.60378	up	--	--	--	--	--	--	Remorin, C-terminal region	--	S	Function unknown	remorin, partial [Trifolium pratense]
Medtr4g051605.JCVIMt4.0v1	c104926.graph_c0	2.12115e-15	1.60432	up	[K]	Transcription	Molecular Function: protein serine/threonine kinase activity (GO:0004674);; Molecular Function: ATP binding (GO:0005524);; Biological Process: protein phosphorylation (GO:0006468);; Cellular Component: integral component of membrane (GO:0016021);;	--	--	--	Protein tyrosine kinase;; Protein kinase domain;; Leucine rich repeat;; Leucine Rich repeats (2 copies);; Leucine rich repeat N-terminal domain	Receptor-like kinase TMK3 OS=Arabidopsis thaliana OX=3702 GN=TMK3 PE=2 SV=1	T	Signal transduction mechanisms	receptor kinase TMK1-like protein [Medicago truncatula]
Medtr5g043970.JCVIMt4.0v1	c101141.graph_c0	2.24127e-16	1.60452	up	[M]	Cell wall/membrane/envelope biogenesis	--	K00012|0|mtr:MTR_5g043970|K00012 UDPglucose 6-dehydrogenase [EC:1.1.1.22] | (RefSeq) UDP-glucose 6-dehydrogenase family protein	[GT]	--	UDP-glucose/GDP-mannose dehydrogenase family, NAD binding domain;; UDP-glucose/GDP-mannose dehydrogenase family, UDP binding domain;; UDP-glucose/GDP-mannose dehydrogenase family, central domain	UDP-glucose 6-dehydrogenase 1 OS=Glycine max OX=3847 GN=UGD1 PE=2 SV=1	M	Cell wall/membrane/envelope biogenesis	UDP-glucose 6-dehydrogenase family protein [Medicago truncatula]
Medtr8g468500.JCVIMt4.0v1	c105212.graph_c0	1.27873e-13	1.60489	up	[K]	Transcription	--	--	--	--	Protein kinase domain;; Protein tyrosine kinase;; Leucine rich repeat;; Leucine Rich repeats (2 copies);; Leucine Rich Repeat	Probable LRR receptor-like serine/threonine-protein kinase At1g14390 OS=Arabidopsis thaliana OX=3702 GN=At1g14390 PE=2 SV=1	T	Signal transduction mechanisms	LRR receptor-like kinase [Medicago truncatula]
Medtr7g109130.JCVIMt4.0v1	c90695.graph_c1	0.00092968	1.60529	up	--	--	Molecular Function: microtubule motor activity (GO:0003777);; Molecular Function: ATP binding (GO:0005524);; Cellular Component: kinesin complex (GO:0005871);; Cellular Component: microtubule (GO:0005874);; Biological Process: microtubule-based movement (GO:0007018);; Molecular Function: microtubule binding (GO:0008017);; Molecular Function: ATPase activity (GO:0016887);;	K10406|5.08869e-123|mtr:MTR_7g109130|K10406 kinesin family member C2/C3 | (RefSeq) P-loop nucleoside triphosphate hydrolase superfamily protein	[Z]	Cytoskeleton	--	Kinesin-like protein KIN-14I OS=Arabidopsis thaliana OX=3702 GN=KIN14I PE=2 SV=1	Z	Cytoskeleton	P-loop nucleoside triphosphate hydrolase superfamily protein [Medicago truncatula]
Medtr1g104630.JCVIMt4.0v1	c84934.graph_c1	9.66638e-05	1.60575	up	--	--	Cellular Component: photosystem I reaction center (GO:0009538);; Biological Process: photosynthesis (GO:0015979);;	K02692|5.08933e-17|gra:105796640|K02692 photosystem I subunit II | (RefSeq) photosystem I reaction center subunit II, chloroplastic-like	--	--	--	Photosystem I reaction center subunit II, chloroplastic OS=Cucumis sativus OX=3659 GN=psaD PE=1 SV=1	C	Energy production and conversion	Photosystem I PsaD [Macleaya cordata]
Medtr7g100410.JCVIMt4.0v1	c90072.graph_c0	1.71687e-42	1.606	up	[J]	Translation, ribosomal structure and biogenesis	--	K02890|1.90039e-109|mtr:MTR_7g100410|K02890 large subunit ribosomal protein L22 | (RefSeq) 50S ribosomal protein L22	[J]	Translation, ribosomal structure and biogenesis	Ribosomal protein L22p/L17e	50S ribosomal protein L22, chloroplastic OS=Medicago sativa OX=3879 GN=rpl22 PE=2 SV=1	J	Translation, ribosomal structure and biogenesis	RecName: Full=50S ribosomal protein L22, chloroplastic; AltName: Full=CL22; Flags: Precursor
Medtr6g013050.JCVIMt4.0v1	c103587.graph_c0	1.12116e-12	1.60648	up	[S]	Function unknown	--	--	[G]	Carbohydrate transport and metabolism	Purple acid Phosphatase, N-terminal domain;; Calcineurin-like phosphoesterase;; Iron/zinc purple acid phosphatase-like protein C	Purple acid phosphatase 23 OS=Arabidopsis thaliana OX=3702 GN=PAP23 PE=1 SV=2	S	Function unknown	purple acid phosphatase [Medicago truncatula]
Medtr7g086720.JCVIMt4.0v1	c96800.graph_c1	5.39557e-11	1.60776	up	--	--	Molecular Function: acetylglucosaminyltransferase activity (GO:0008375);; Biological Process: double fertilization forming a zygote and endosperm (GO:0009567);; Cellular Component: membrane (GO:0016020);; Biological Process: pollen tube development (GO:0048868);;	--	[G]	Carbohydrate transport and metabolism	--	Beta-glucuronosyltransferase GlcAT14A OS=Arabidopsis thaliana OX=3702 GN=GLCAT14A PE=2 SV=1	S	Function unknown	core-2/I-branching enzyme [Medicago truncatula]
Medtr0181s0030.JCVIMt4.0v1	c102356.graph_c0	4.43346e-10	1.60789	up	[QV]	Secondary metabolites biosynthesis, transport and catabolism ;; Defense mechanisms	Molecular Function: iron ion binding (GO:0005506);; Cellular Component: integral component of membrane (GO:0016021);; Molecular Function: flavonoid 3'-monooxygenase activity (GO:0016711);; Molecular Function: heme binding (GO:0020037);; Biological Process: secondary metabolite biosynthetic process (GO:0044550);; Biological Process: oxidation-reduction process (GO:0055114);;	--	[Q]	Secondary metabolites biosynthesis, transport and catabolism	FBD;; Cytochrome P450;; Cytochrome P450	3,9-dihydroxypterocarpan 6A-monooxygenase OS=Glycine max OX=3847 GN=CYP93A1 PE=1 SV=1	Q	Secondary metabolites biosynthesis, transport and catabolism	F-box/RNI/FBD-like domain protein [Medicago truncatula]
Medtr5g074620.JCVIMt4.0v1	c101449.graph_c0	6.06678e-17	1.60816	up	[J]	Translation, ribosomal structure and biogenesis	Biological Process: pseudouridine synthesis (GO:0001522);; Molecular Function: RNA binding (GO:0003723);; Biological Process: tRNA processing (GO:0008033);; Molecular Function: pseudouridine synthase activity (GO:0009982);; Cellular Component: integral component of membrane (GO:0016021);;	K06173|0|mtr:MTR_5g074620|K06173 tRNA pseudouridine38-40 synthase [EC:5.4.99.12] | (RefSeq) tRNA pseudouridine synthase	[J]	Translation, ribosomal structure and biogenesis	--	Putative tRNA pseudouridine synthase OS=Arabidopsis thaliana OX=3702 GN=At2g30320 PE=3 SV=1	J	Translation, ribosomal structure and biogenesis	tRNA pseudouridine synthase [Medicago truncatula]
Medtr4g088615.JCVIMt4.0v1	c103810.graph_c0	6.57044e-57	1.60978	up	--	--	--	K02988|3.04898e-59|mtr:MTR_4g088615|K02988 small subunit ribosomal protein S5 | (RefSeq) ribosomal protein S5	[J]	Translation, ribosomal structure and biogenesis	Ribosomal protein S5, N-terminal domain	30S ribosomal protein S5, chloroplastic OS=Spinacia oleracea OX=3562 GN=rps5 PE=1 SV=1	J	Translation, ribosomal structure and biogenesis	ribosomal protein S5 [Medicago truncatula]
Medtr5g035360.JCVIMt4.0v1	c95695.graph_c0	1.23193e-15	1.60989	up	--	--	Cellular Component: nucleus (GO:0005634);;	K18810|7.79734e-141|mtr:MTR_5g035360|K18810 cyclin D1/2/4, plant | (RefSeq) carboxy-terminal domain cyclin	[D]	Cell cycle control, cell division, chromosome partitioning	Cyclin, N-terminal domain;; Cyclin, C-terminal domain	Cyclin-D1-1 OS=Arabidopsis thaliana OX=3702 GN=CYCD1-1 PE=1 SV=3	D	Cell cycle control, cell division, chromosome partitioning	carboxy-terminal domain cyclin [Medicago truncatula]
Medtr3g435130.JCVIMt4.0v1	c89648.graph_c0	5.36745e-05	1.61041	up	--	--	Molecular Function: sulfotransferase activity (GO:0008146);; Molecular Function: hydrolase activity (GO:0016787);;	--	[R]	General function prediction only	Sulfotransferase domain;; Sulfotransferase family	Cytosolic sulfotransferase 15 OS=Arabidopsis thaliana OX=3702 GN=SOT15 PE=1 SV=1	S	Function unknown	P-loop nucleoside triphosphate hydrolase superfamily protein [Medicago truncatula]
Medtr8g070040.JCVIMt4.0v1	c94887.graph_c0	1.29853e-05	1.61239	up	--	--	Biological Process: lipid transport (GO:0006869);; Molecular Function: lipid binding (GO:0008289);;	--	--	--	Probable lipid transfer;; Protease inhibitor/seed storage/LTP family	Non-specific lipid-transfer protein 4 OS=Arabidopsis thaliana OX=3702 GN=LTP4 PE=3 SV=1	U	Intracellular trafficking, secretion, and vesicular transport	Lipid transfer protein [Medicago truncatula]
Medtr3g072920.JCVIMt4.0v1	c92563.graph_c0	3.99424e-19	1.61579	up	--	--	Molecular Function: NAD+ ADP-ribosyltransferase activity (GO:0003950);;	--	--	--	--	--	S	Function unknown	nucleic acid binding protein [Trifolium pratense]
Medtr8g085900.JCVIMt4.0v1	c101840.graph_c0	1.848e-14	1.61668	up	[S]	Function unknown	--	--	--	--	--	IQ domain-containing protein IQM2 OS=Arabidopsis thaliana OX=3702 GN=IQM2 PE=2 SV=1	S	Function unknown	calmodulin-binding family protein [Medicago truncatula]
Medtr4g084110.JCVIMt4.0v1	c83276.graph_c0	2.18485e-15	1.61718	up	[E]	Amino acid transport and metabolism	Cellular Component: glycine cleavage complex (GO:0005960);; Biological Process: glycine decarboxylation via glycine cleavage system (GO:0019464);;	K02437|4.46031e-101|mtr:MTR_4g084110|K02437 glycine cleavage system H protein | (RefSeq) glycine cleavage system H protein	[E]	Amino acid transport and metabolism	Glycine cleavage H-protein;; Biotin-requiring enzyme	Glycine cleavage system H protein 2, mitochondrial OS=Arabidopsis thaliana OX=3702 GN=GDH2 PE=2 SV=1	E	Amino acid transport and metabolism	glycine cleavage system H protein [Medicago truncatula]
Medtr2g103810.JCVIMt4.0v1	c94995.graph_c0	1.24506e-15	1.61788	up	--	;;	Molecular Function: protein serine/threonine kinase activity (GO:0004674);; Molecular Function: ATP binding (GO:0005524);; Cellular Component: plasma membrane (GO:0005886);; Biological Process: protein phosphorylation (GO:0006468);; Cellular Component: integral component of membrane (GO:0016021);; Molecular Function: carbohydrate binding (GO:0030246);; Molecular Function: ubiquitin protein ligase…	--	--	--	Protein kinase domain;; Protein tyrosine kinase;; D-mannose binding lectin;; Sieve element occlusion N-terminus	G-type lectin S-receptor-like serine/threonine-protein kinase SD2-5 OS=Arabidopsis thaliana OX=3702 GN=SD25 PE=1 SV=1	--	--	G-type lectin S-receptor-like Serine/Threonine-kinase SD2-5 [Medicago truncatula]
Medtr8g076220.JCVIMt4.0v1	c84973.graph_c0	3.75648e-31	1.61848	up	[K]	Transcription	Cellular Component: chloroplast inner membrane (GO:0009706);; Cellular Component: integral component of membrane (GO:0016021);;	--	--	--	Protein CHAPERONE-LIKE PROTEIN OF POR1-like	Protein CHAPERONE-LIKE PROTEIN OF POR1, chloroplastic OS=Nicotiana benthamiana OX=4100 GN=CPP1 PE=1 SV=1	S	Function unknown	transmembrane protein, putative [Medicago truncatula]
Medtr8g013650.JCVIMt4.0v1	c93448.graph_c0	2.21448e-09	1.61935	up	--	--	Molecular Function: zinc ion binding (GO:0008270);;	--	--	--	Zinc finger, C3HC4 type (RING finger);; Zinc finger, C3HC4 type (RING finger);; Prokaryotic RING finger family 4;; Zinc finger, C3HC4 type (RING finger)	--	S	Function unknown	zinc finger, C3HC4 type (RING finger) protein [Medicago truncatula]
Medtr7g086030.JCVIMt4.0v1	c104622.graph_c0	1.08076e-16	1.62008	up	[G]	Carbohydrate transport and metabolism	Molecular Function: beta-glucosidase activity (GO:0008422);; Biological Process: glucan catabolic process (GO:0009251);;	K05349|0|mtr:MTR_7g086030|K05349 beta-glucosidase [EC:3.2.1.21] | (RefSeq) beta-D-glucoside glucohydrolase	--	--	Glycosyl hydrolase family 3 N terminal domain;; Glycosyl hydrolase family 3 C-terminal domain	Beta-xylosidase/alpha-L-arabinofuranosidase 2 OS=Medicago sativa subsp. varia OX=36902 GN=Xyl2 PE=2 SV=1	G	Carbohydrate transport and metabolism	beta-D-glucoside glucohydrolase [Medicago truncatula]
Medtr1g112230.JCVIMt4.0v1	c91226.graph_c0	1.39388e-18	1.62028	up	[I]	Lipid transport and metabolism	Molecular Function: diphosphomevalonate decarboxylase activity (GO:0004163);; Molecular Function: ATP binding (GO:0005524);; Cellular Component: cytosol (GO:0005829);; Biological Process: isopentenyl diphosphate biosynthetic process, mevalonate pathway (GO:0019287);;	K01597|0|mtr:MTR_1g112230|K01597 diphosphomevalonate decarboxylase [EC:4.1.1.33] | (RefSeq) mevalonate diphosphate decarboxylase	[I]	Lipid transport and metabolism	GHMP kinases N terminal domain	Diphosphomevalonate decarboxylase MVD2, peroxisomal OS=Arabidopsis thaliana OX=3702 GN=MVD2 PE=1 SV=1	I	Lipid transport and metabolism	mevalonate diphosphate decarboxylase [Medicago truncatula]
Medtr5g067060.JCVIMt4.0v1	c95558.graph_c0	2.75936e-09	1.62117	up	[E]	Amino acid transport and metabolism	Molecular Function: glycine hydroxymethyltransferase activity (GO:0004372);; Biological Process: glycine metabolic process (GO:0006544);; Biological Process: L-serine metabolic process (GO:0006563);; Molecular Function: methyltransferase activity (GO:0008168);; Molecular Function: pyridoxal phosphate binding (GO:0030170);; Biological Process: methylation (GO:0032259);; Biological Process: tetrahy…	K00600|0|mtr:MTR_5g067060|K00600 glycine hydroxymethyltransferase [EC:2.1.2.1] | (RefSeq) serine transhydroxymethyltransferase	[E]	Amino acid transport and metabolism	Serine hydroxymethyltransferase;; Serine hydroxymethyltransferase	Serine hydroxymethyltransferase, mitochondrial OS=Pisum sativum OX=3888 PE=1 SV=1	E	Amino acid transport and metabolism	serine transhydroxymethyltransferase [Medicago truncatula]
Medtr6g033250.JCVIMt4.0v1	c92900.graph_c0	5.0906e-05	1.62159	up	--	--	--	K13993|5.85992e-29|mtr:MTR_6g033250|K13993 HSP20 family protein | (RefSeq) hsp20/alpha crystallin family protein	[O]	Posttranslational modification, protein turnover, chaperones	Hsp20/alpha crystallin family	17.9 kDa class II heat shock protein OS=Glycine max OX=3847 GN=HSP17.9-D PE=3 SV=1	O	Posttranslational modification, protein turnover, chaperones	hsp20/alpha crystallin family protein [Medicago truncatula]
Medtr1g019280.JCVIMt4.0v1	c99183.graph_c0	9.7195e-20	1.62219	up	--	--	--	--	--	--	Remorin, C-terminal region	Remorin 4.1 OS=Oryza sativa subsp. japonica OX=39947 GN=REM4.1 PE=1 SV=1	S	Function unknown	carboxy-terminal region remorin [Medicago truncatula]
Medtr0200s0050.JCVIMt4.0v1	c93989.graph_c0	3.40857e-14	1.62283	up	[T]	Signal transduction mechanisms	--	K14379|3.17607e-113|cam:101488540|K14379 tartrate-resistant acid phosphatase type 5 [EC:3.1.3.2] | (RefSeq) purple acid phosphatase 8	[O]	Posttranslational modification, protein turnover, chaperones	Calcineurin-like phosphoesterase	Purple acid phosphatase 8 OS=Arabidopsis thaliana OX=3702 GN=PAP8 PE=2 SV=1	S	Function unknown	unknown [Medicago truncatula]
Medtr7g075453.JCVIMt4.0v1	c87897.graph_c0	6.59626e-32	1.62389	up	--	--	Cellular Component: integral component of membrane (GO:0016021);;	--	--	--	Fasciclin domain	Fasciclin-like arabinogalactan protein 10 OS=Arabidopsis thaliana OX=3702 GN=FLA10 PE=1 SV=1	M	Cell wall/membrane/envelope biogenesis	fasciclin-like arabinogalactan protein [Medicago truncatula]
Medtr1g111150.JCVIMt4.0v1	c89261.graph_c0	1.36949e-05	1.62444	up	--	--	Cellular Component: cytoplasm (GO:0005737);; Biological Process: metal ion transport (GO:0030001);; Molecular Function: transition metal ion binding (GO:0046914);; Biological Process: cellular transition metal ion homeostasis (GO:0046916);;	--	--	--	--	--	S	Function unknown	hypothetical protein MTR_1g111150 [Medicago truncatula]
Medtr8g447000.JCVIMt4.0v1	c99694.graph_c0	9.72133e-05	1.62511	up	--	--	--	K01246|5.34674e-25|mtr:MTR_8g447000|K01246 DNA-3-methyladenine glycosylase I [EC:3.2.2.20] | (RefSeq) DNA-3-methyladenine glycosylase I	--	--	--	--	L	Replication, recombination and repair	unknown, partial [Medicago truncatula]
Medtr8g087660.JCVIMt4.0v1	c84464.graph_c0	3.38033e-05	1.6265	up	--	--	--	--	--	--	--	--	S	Function unknown	unknown [Medicago truncatula]
Medtr3g109250.JCVIMt4.0v1	c91096.graph_c0	2.83612e-39	1.62798	up	[P]	Inorganic ion transport and metabolism	Molecular Function: hydrolase activity, hydrolyzing O-glycosyl compounds (GO:0004553);; Biological Process: carbohydrate metabolic process (GO:0005975);; Cellular Component: integral component of membrane (GO:0016021);;	--	[P]	Inorganic ion transport and metabolism	ChaC-like protein	Gamma-glutamylcyclotransferase 2-2 OS=Arabidopsis thaliana OX=3702 GN=GGCT2;2 PE=1 SV=1	P	Inorganic ion transport and metabolism	cation transporter ChaC [Medicago truncatula]
Medtr4g095320.JCVIMt4.0v1	c95492.graph_c0	9.94182e-05	1.62855	up	--	--	--	--	--	--	--	--	S	Function unknown	hypothetical protein MTR_4g095320 [Medicago truncatula]
Medtr2g010580.JCVIMt4.0v1	c75910.graph_c0	1.98371e-05	1.62864	up	[S]	Function unknown	Cellular Component: extracellular region (GO:0005576);;	--	[S]	Function unknown	Cysteine-rich secretory protein family	Basic form of pathogenesis-related protein 1 OS=Nicotiana tabacum OX=4097 PE=3 SV=1	S	Function unknown	CAP, cysteine-rich secretory protein, antigen 5, partial [Medicago truncatula]
Medtr6g018310.JCVIMt4.0v1	c87477.graph_c0	1.0217e-29	1.62904	up	[G]	Carbohydrate transport and metabolism	Molecular Function: monooxygenase activity (GO:0004497);; Cellular Component: chloroplast (GO:0009507);; Biological Process: photorespiration (GO:0009853);; Molecular Function: ribulose-bisphosphate carboxylase activity (GO:0016984);; Biological Process: reductive pentose-phosphate cycle (GO:0019253);; Biological Process: oxidation-reduction process (GO:0055114);;	K01602|1.28398e-113|mtr:MTR_6g018310|K01602 ribulose-bisphosphate carboxylase small chain [EC:4.1.1.39] | (RefSeq) ribulose bisphosphate carboxylase small chain	--	--	Ribulose bisphosphate carboxylase, small chain;; Ribulose-1,5-bisphosphate carboxylase small subunit	Ribulose bisphosphate carboxylase small chain, chloroplastic OS=Medicago sativa OX=3879 PE=2 SV=1	C	Energy production and conversion	RecName: Full=Ribulose bisphosphate carboxylase small chain, chloroplastic; Short=RuBisCO small subunit; Flags: Precursor
Medtr5g015540.JCVIMt4.0v1	c88914.graph_c0	0.000223648	1.62976	up	--	--	--	--	--	--	BTB/POZ domain	BTB/POZ domain-containing protein At3g49900 OS=Arabidopsis thaliana OX=3702 GN=At3g49900 PE=3 SV=1	S	Function unknown	BTB/POZ domain plant-like protein, putative [Medicago truncatula]
Medtr3g107100.JCVIMt4.0v1	c89115.graph_c0	1.96454e-05	1.62991	up	--	--	--	--	--	--	F-box domain;; FBD	F-box/FBD/LRR-repeat protein At1g78750 OS=Arabidopsis thaliana OX=3702 GN=At1g78750 PE=2 SV=1	S	Function unknown	F-box/RNI/FBD-like domain protein [Medicago truncatula]
Medtr8g101330.JCVIMt4.0v1	c95613.graph_c0	2.71235e-36	1.63045	up	[I]	Lipid transport and metabolism	Molecular Function: acetyl-CoA carboxylase activity (GO:0003989);; Molecular Function: biotin carboxylase activity (GO:0004075);; Molecular Function: ATP binding (GO:0005524);; Biological Process: fatty acid biosynthetic process (GO:0006633);; Cellular Component: chloroplast (GO:0009507);; Molecular Function: metal ion binding (GO:0046872);; Biological Process: malonyl-CoA biosynthetic process (G…	K01961|0|mtr:MTR_8g101330|K01961 acetyl-CoA carboxylase, biotin carboxylase subunit [EC:6.4.1.2 6.3.4.14] | (RefSeq) acetyl-CoA carboxylase biotin carboxylase subunit	[IE]	--	Carbamoyl-phosphate synthase L chain, ATP binding domain;; Biotin carboxylase, N-terminal domain;; Biotin carboxylase C-terminal domain;; ATP-grasp domain;; D-ala D-ala ligase C-terminus;; RimK-like ATP-grasp domain	Biotin carboxylase 1, chloroplastic OS=Populus trichocarpa OX=3694 GN=POPTRDRAFT_831870 PE=2 SV=1	I	Lipid transport and metabolism	acetyl-CoA carboxylase biotin carboxylase subunit [Medicago truncatula]
Medtr3g072630.JCVIMt4.0v1	c93421.graph_c0	0.00276545	1.63079	up	--	--	--	K11982|0|mtr:MTR_3g072630|K11982 E3 ubiquitin-protein ligase RNF115/126 [EC:2.3.2.27] | (RefSeq) zinc finger, C3HC4 type (RING finger) protein	[O]	Posttranslational modification, protein turnover, chaperones	Ring finger domain;; zinc-ribbon;; Zinc finger, C3HC4 type (RING finger);; RING-like zinc finger;; RING-type zinc-finger;; Zinc finger, C3HC4 type (RING finger)	E3 ubiquitin-protein ligase RZF1 OS=Arabidopsis thaliana OX=3702 GN=RZF1 PE=1 SV=1	O	Posttranslational modification, protein turnover, chaperones	zinc finger, C3HC4 type (RING finger) protein [Medicago truncatula]
Medtr4g130400.JCVIMt4.0v1	c90087.graph_c0	4.22016e-06	1.63429	up	--	--	--	--	--	--	Zein-binding	Myosin-binding protein 7 OS=Arabidopsis thaliana OX=3702 GN=MYOB7 PE=1 SV=1	S	Function unknown	zein-binding protein [Medicago truncatula]
Medtr2g082410.JCVIMt4.0v1	c91796.graph_c0	3.70495e-41	1.63481	up	[J]	Translation, ribosomal structure and biogenesis	Molecular Function: structural constituent of ribosome (GO:0003735);; Cellular Component: mitochondrion (GO:0005739);; Cellular Component: ribosome (GO:0005840);; Cellular Component: chloroplast stroma (GO:0009570);; Cellular Component: chloroplast envelope (GO:0009941);; Molecular Function: rRNA binding (GO:0019843);; Biological Process: plastid translation (GO:0032544);;	K02895|1.02356e-95|mtr:MTR_2g082410|K02895 large subunit ribosomal protein L24 | (RefSeq) 50S ribosomal L24-like protein	[J]	Translation, ribosomal structure and biogenesis	Ribosomal proteins 50S L24/mitochondrial 39S L24;; KOW motif	50S ribosomal protein L24, chloroplastic OS=Pisum sativum OX=3888 GN=RPL24 PE=2 SV=1	J	Translation, ribosomal structure and biogenesis	50S ribosomal L24-like protein [Medicago truncatula]
Medtr5g031610.JCVIMt4.0v1	c89466.graph_c0	2.21494e-07	1.63578	up	[O]	Posttranslational modification, protein turnover, chaperones	--	K13993|6.80372e-87|mtr:MTR_5g031610|K13993 HSP20 family protein | (RefSeq) hsp20/alpha crystallin family protein	[O]	Posttranslational modification, protein turnover, chaperones	Hsp20/alpha crystallin family	Heat shock 22 kDa protein, mitochondrial OS=Pisum sativum OX=3888 GN=HSP22 PE=2 SV=1	O	Posttranslational modification, protein turnover, chaperones	hsp20/alpha crystallin family protein [Medicago truncatula]
Medtr4g098660.JCVIMt4.0v1	c96196.graph_c0	9.41227e-43	1.63607	up	--	--	Cellular Component: chloroplast (GO:0009507);;	--	[R]	General function prediction only	PPR repeat family;; PPR repeat;; PPR repeat;; Pentatricopeptide repeat domain;; Pentacotripeptide-repeat region of PRORP	Pentatricopeptide repeat-containing protein At5g46580, chloroplastic OS=Arabidopsis thaliana OX=3702 GN=At5g46580 PE=2 SV=1	S	Function unknown	pentatricopeptide (PPR) repeat protein [Medicago truncatula]
--	c90855.graph_c0	0.000430768	1.6366	up	--	--	--	--	--	--	--	--	S	Function unknown	hypothetical protein TSUD_276540 [Trifolium subterraneum]
Medtr7g069950.JCVIMt4.0v1	c98511.graph_c0	6.12173e-11	1.63702	up	[J]	Translation, ribosomal structure and biogenesis	--	K02987|1.68882e-167|mtr:MTR_4g014590|K02987 small subunit ribosomal protein S4e | (RefSeq) 40S ribosomal S4-like protein	[J]	Translation, ribosomal structure and biogenesis	Ribosomal family S4e;; 40S ribosomal protein S4 C-terminus;; RS4NT (NUC023) domain;; S4 domain;; KOW motif	40S ribosomal protein S4 OS=Solanum tuberosum OX=4113 GN=RPS4 PE=2 SV=1	J	Translation, ribosomal structure and biogenesis	hypothetical protein TSUD_161670 [Trifolium subterraneum]
Medtr2g103430.JCVIMt4.0v1	c84406.graph_c0	6.27284e-05	1.63765	up	[J]	Translation, ribosomal structure and biogenesis	Molecular Function: iron ion binding (GO:0005506);; Biological Process: translation (GO:0006412);; Cellular Component: chloroplast (GO:0009507);; Molecular Function: peptide deformylase activity (GO:0042586);;	K01462|4.05341e-47|mtr:MTR_2g103430|K01462 peptide deformylase [EC:3.5.1.88] | (RefSeq) peptide deformylase 1A	[J]	Translation, ribosomal structure and biogenesis	--	Peptide deformylase 1A, chloroplastic/mitochondrial OS=Arabidopsis thaliana OX=3702 GN=PDF1A PE=1 SV=3	J	Translation, ribosomal structure and biogenesis	peptide deformylase 1A [Medicago truncatula]
Medtr8g046260.JCVIMt4.0v1	c92303.graph_c0	3.01894e-11	1.63947	up	[R]	General function prediction only	Molecular Function: acid phosphatase activity (GO:0003993);; Biological Process: dephosphorylation (GO:0016311);;	--	--	--	HAD superfamily, subfamily IIIB (Acid phosphatase)	Acid phosphatase 1 OS=Solanum lycopersicum OX=4081 GN=APS1 PE=2 SV=1	S	Function unknown	plant acid phosphatase [Medicago truncatula]
Medtr2g016470.JCVIMt4.0v1	c89803.graph_c0	1.80969e-06	1.63982	up	--	--	Cellular Component: integral component of membrane (GO:0016021);; Molecular Function: transferase activity, transferring glycosyl groups (GO:0016757);;	--	--	--	GDP-fucose protein O-fucosyltransferase;; GDP-fucose protein O-fucosyltransferase	O-fucosyltransferase 8 OS=Arabidopsis thaliana OX=3702 GN=OFUT8 PE=2 SV=1	S	Function unknown	GDP-fucose protein O-fucosyltransferase [Medicago truncatula]
Medtr2g014430.JCVIMt4.0v1	c71491.graph_c0	1.72928e-05	1.64156	up	--	--	Cellular Component: integral component of membrane (GO:0016021);;	--	--	--	--	--	S	Function unknown	transmembrane protein, putative [Medicago truncatula]
Medtr7g101170.JCVIMt4.0v1	c61113.graph_c0	6.75784e-05	1.64313	up	--	--	Biological Process: proton transport (GO:0015992);; Cellular Component: vacuolar proton-transporting V-type ATPase complex (GO:0016471);; Molecular Function: hydrolase activity, acting on acid anhydrides, catalyzing transmembrane movement of substances (GO:0016820);; Biological Process: transmembrane transport (GO:0055085);;	K02152|1.10541e-40|mtr:MTR_7g101170|K02152 V-type H+-transporting ATPase subunit G | (RefSeq) vacuolar (H+)-ATPase G subunit	[C]	Energy production and conversion	Vacuolar (H+)-ATPase G subunit	V-type proton ATPase subunit G2 OS=Arabidopsis thaliana OX=3702 GN=VHA-G2 PE=1 SV=2	C	Energy production and conversion	vacuolar (H+)-ATPase G subunit [Medicago truncatula]
Medtr2g104610.JCVIMt4.0v1	c88683.graph_c0	2.12841e-40	1.64595	up	[CE]	Energy production and conversion ;; Amino acid transport and metabolism	Molecular Function: magnesium ion binding (GO:0000287);; Molecular Function: 3-isopropylmalate dehydrogenase activity (GO:0003862);; Cellular Component: cytoplasm (GO:0005737);; Biological Process: leucine biosynthetic process (GO:0009098);; Molecular Function: NAD binding (GO:0051287);; Biological Process: oxidation-reduction process (GO:0055114);;	K00052|0|mtr:MTR_2g104610|K00052 3-isopropylmalate dehydrogenase [EC:1.1.1.85] | (RefSeq) 3-isopropylmalate dehydrogenase	[E]	Amino acid transport and metabolism	Isocitrate/isopropylmalate dehydrogenase	3-isopropylmalate dehydrogenase, chloroplastic OS=Brassica napus OX=3708 PE=2 SV=1	E	Amino acid transport and metabolism	3-isopropylmalate dehydrogenase [Medicago truncatula]
Medtr2g094600.JCVIMt4.0v1	c97925.graph_c0	2.87925e-37	1.64653	up	--	--	--	--	[K]	Transcription	GATA zinc finger	GATA transcription factor 11 OS=Arabidopsis thaliana OX=3702 GN=GATA11 PE=2 SV=1	K	Transcription	GATA type zinc finger transcription factor family protein [Medicago truncatula]
Medtr4g058840.JCVIMt4.0v1	c99258.graph_c0	5.28706e-06	1.64665	up	[IQR]	Lipid transport and metabolism ;; Secondary metabolites biosynthesis, transport and catabolism ;; General function prediction only	--	--	[R]	General function prediction only	short chain dehydrogenase;; Enoyl-(Acyl carrier protein) reductase;; KR domain	3-oxoacyl-[acyl-carrier-protein] reductase, chloroplastic OS=Arabidopsis thaliana OX=3702 GN=At1g24360 PE=1 SV=2	S	Function unknown	enoyl-(acyl carrier) reductase [Medicago truncatula]
Medtr2g100110.JCVIMt4.0v1	c83722.graph_c1	4.85137e-21	1.64728	up	--	--	Molecular Function: beta-galactosidase activity (GO:0004565);; Cellular Component: cell wall (GO:0005618);; Cellular Component: vacuole (GO:0005773);; Biological Process: carbohydrate metabolic process (GO:0005975);; Molecular Function: carbohydrate binding (GO:0030246);;	--	[G]	Carbohydrate transport and metabolism	Beta-galactosidase jelly roll domain	Beta-galactosidase 1 OS=Arabidopsis thaliana OX=3702 GN=BGAL1 PE=2 SV=1	G	Carbohydrate transport and metabolism	beta-galactosidase [Medicago truncatula]
Medtr5g092740.JCVIMt4.0v1	c86534.graph_c0	9.15079e-09	1.64787	up	[V]	Defense mechanisms	--	--	[J]	Translation, ribosomal structure and biogenesis	Endoribonuclease L-PSP	Reactive Intermediate Deaminase A, chloroplastic OS=Arabidopsis thaliana OX=3702 GN=RIDA PE=1 SV=1	J	Translation, ribosomal structure and biogenesis	perchloric acid soluble translation inhibitor-like protein [Medicago truncatula]
Medtr2g080220.JCVIMt4.0v1	c104590.graph_c0	9.73257e-21	1.64934	up	[T]	Signal transduction mechanisms	Molecular Function: protein serine/threonine kinase activity (GO:0004674);; Molecular Function: ATP binding (GO:0005524);; Biological Process: protein phosphorylation (GO:0006468);; Cellular Component: integral component of membrane (GO:0016021);;	--	[T]	Signal transduction mechanisms	Protein tyrosine kinase;; Carbohydrate-binding protein of the ER;; Protein kinase domain;; Di-glucose binding within endoplasmic reticulum	Receptor-like protein kinase THESEUS 1 OS=Arabidopsis thaliana OX=3702 GN=THE1 PE=1 SV=1	T	Signal transduction mechanisms	malectin/receptor-like kinase family protein [Medicago truncatula]
Medtr5g025100.JCVIMt4.0v1	c105168.graph_c0	1.06352e-30	1.64936	up	--	--	--	--	[N]	Cell motility	MyTH4 domain;; FERM central domain;; FERM N-terminal domain	Kinesin-like protein KIN-14I OS=Oryza sativa subsp. japonica OX=39947 GN=KIN14I PE=2 SV=1	Z	Cytoskeleton	kinesin-like calmodulin-binding protein [Medicago truncatula]
Medtr8g087770.JCVIMt4.0v1	c101547.graph_c0	1.15329e-26	1.65208	up	--	--	--	--	[UR]	--	Dynamin central region;; Dynamin family;; Dynamin GTPase effector domain	Dynamin-related protein 4C OS=Arabidopsis thaliana OX=3702 GN=DRP4C PE=2 SV=1	S	Function unknown	dynamin-related protein 4c-like [Trifolium pratense]
Medtr3g073990.JCVIMt4.0v1	c97473.graph_c0	3.32086e-47	1.65274	up	--	--	--	--	--	--	Pollen proteins Ole e I like	Pollen-specific protein C13 OS=Zea mays OX=4577 GN=MGS1 PE=2 SV=1	S	Function unknown	pollen Ole e I family allergen [Medicago truncatula]
Medtr2g033650.JCVIMt4.0v1	c94436.graph_c0	2.48277e-15	1.65309	up	--	--	Cellular Component: integral component of membrane (GO:0016021);;	--	--	--	--	--	S	Function unknown	transmembrane protein, putative [Medicago truncatula]
Medtr7g065220.JCVIMt4.0v1	c97079.graph_c1	5.51053e-10	1.65345	up	--	--	Molecular Function: Rho guanyl-nucleotide exchange factor activity (GO:0005089);; Biological Process: positive regulation of GTPase activity (GO:0043547);;	--	--	--	PRONE (Plant-specific Rop nucleotide exchanger)	Rop guanine nucleotide exchange factor 7 OS=Arabidopsis thaliana OX=3702 GN=ROPGEF7 PE=1 SV=1	S	Function unknown	RopGEF7a [Medicago truncatula]
Medtr3g110182.JCVIMt4.0v1	c100096.graph_c0	2.3526e-34	1.65407	up	[Q]	Secondary metabolites biosynthesis, transport and catabolism	--	--	[G]	Carbohydrate transport and metabolism	Glyoxalase/Bleomycin resistance protein/Dioxygenase superfamily;; Glyoxalase/Bleomycin resistance protein/Dioxygenase superfamily;; Auxin canalisation;; Plant pleckstrin homology-like region	Probable lactoylglutathione lyase, chloroplastic OS=Arabidopsis thaliana OX=3702 GN=At1g67280 PE=1 SV=1	E	Amino acid transport and metabolism	lactoylglutathione lyase [Medicago truncatula]
Medtr2g024330.JCVIMt4.0v1	c91163.graph_c0	1.43051e-09	1.65496	up	[M]	Cell wall/membrane/envelope biogenesis	Molecular Function: protein kinase activity (GO:0004672);; Molecular Function: ATP binding (GO:0005524);; Cellular Component: plasma membrane (GO:0005886);; Biological Process: protein phosphorylation (GO:0006468);; Cellular Component: integral component of membrane (GO:0016021);;	--	[T]	Signal transduction mechanisms	Protein tyrosine kinase;; Protein kinase domain;; Leucine rich repeat;; Leucine Rich repeats (2 copies);; Leucine rich repeat N-terminal domain	Protein STRUBBELIG-RECEPTOR FAMILY 8 OS=Arabidopsis thaliana OX=3702 GN=SRF8 PE=2 SV=1	T	Signal transduction mechanisms	strubbelig-receptor family protein [Medicago truncatula]
Medtr2g022480.JCVIMt4.0v1	c98362.graph_c0	9.86121e-05	1.65594	up	--	--	--	--	[O]	Posttranslational modification, protein turnover, chaperones	Xylanase inhibitor C-terminal;; Xylanase inhibitor N-terminal;; Eukaryotic aspartyl protease	Basic 7S globulin OS=Glycine max OX=3847 GN=BG PE=1 SV=2	O	Posttranslational modification, protein turnover, chaperones	extracellular dermal glycoprotein [Medicago truncatula]
Medtr4g091220.JCVIMt4.0v1	c98267.graph_c0	4.65931e-09	1.65616	up	--	--	--	--	--	--	--	--	S	Function unknown	transmembrane protein, putative [Medicago truncatula]
Medtr8g021310.JCVIMt4.0v1	c98521.graph_c0	8.10477e-23	1.65622	up	--	--	--	--	[S]	Function unknown	Lung seven transmembrane receptor	--	S	Function unknown	lung seven transmembrane receptor family protein [Medicago truncatula]
Medtr5g012400.JCVIMt4.0v1	c88666.graph_c0	3.84497e-06	1.65669	up	--	--	--	--	--	--	--	--	S	Function unknown	hypothetical protein MTR_5g012400 [Medicago truncatula]
Medtr8g081010.JCVIMt4.0v1	c104368.graph_c1	3.0194e-11	1.65921	up	--	--	--	--	[R]	General function prediction only	--	--	S	Function unknown	salt-inducible protein, putative [Medicago truncatula]
Medtr4g074350.JCVIMt4.0v1	c89643.graph_c0	2.09711e-42	1.66135	up	[C]	Energy production and conversion	Molecular Function: calmodulin binding (GO:0005516);; Cellular Component: vacuolar membrane (GO:0005774);; Cellular Component: plasma membrane (GO:0005886);; Biological Process: lignin metabolic process (GO:0009808);; Biological Process: unidimensional cell growth (GO:0009826);; Biological Process: plant-type secondary cell wall biogenesis (GO:0009834);; Cellular Component: integral component of …	K09828|0|mtr:MTR_4g074350|K09828 Delta24-sterol reductase [EC:1.3.1.72 1.3.1.-] | (RefSeq) delta(24)-sterol reductase-like protein	[R]	General function prediction only	FAD binding domain	Delta(24)-sterol reductase OS=Pisum sativum OX=3888 GN=DIM PE=1 SV=1	C	Energy production and conversion	delta(24)-sterol reductase-like protein [Medicago truncatula]
Medtr3g040600.JCVIMt4.0v1	c99615.graph_c0	1.23051e-05	1.66191	up	--	--	--	--	[R]	General function prediction only	--	Putative ribonuclease H protein At1g65750 OS=Arabidopsis thaliana OX=3702 GN=At1g65750 PE=3 SV=1	S	Function unknown	hypothetical protein TSUD_161350 [Trifolium subterraneum]
[truncated: 1,283 more rows]

## Sheet: 80(NL VS ML)
M. truncatula ID	Unigene	FDR	log2FC	regulated	COG_class	COG_class_annotation	GO_annotation	KEGG_annotation	KOG_class	KOG_class_annotation	Pfam_annotation	Swissprot_annotation	eggNOG_class	eggNOG_class_annotation	nr_annotation
[truncated: 1,972 more rows]

## Sheet: 80(FB VS NL)
M. truncatula ID	Unigene	FDR	log2FC	regulated	COG_class	COG_class_annotation	GO_annotation	KEGG_annotation	KOG_class	KOG_class_annotation	Pfam_annotation	Swissprot_annotation	eggNOG_class	eggNOG_class_annotation	nr_annotation
[truncated: 4,423 more rows]

[truncated: 1 more sheets: 80(FB VS ML)]
