# Supplementary material for: Identification and characterization of regulatory pathways involved in early flowering in the new leaves of alfalfa (Medicago sativa L.) by transcriptome analysis
Source: BMC Plant Biol. 2021 Jan 6;21:8. doi: 10.1186/s12870-020-02775-9 (PMC7788926; doi:10.1186/s12870-020-02775-9)
Supplement: Supplementary file 2 — Additional file 2: Table S2. Mapman display of the functional categories of DEGs in genotypes 195 and 80. [file 12870_2020_2775_MOESM2_ESM.xlsx]

## Sheet: hormone
M. truncatula ID	Unigene	NL195/ML195	NL80/ML80	FB80/NL80	FB80/ML80	Annotation
medtr7g021850.1	c90386.graph_c1	-1.63611	-3.40442		-6.82035	Aldo-keto reductase 1
medtr1g024085.1	c87055.graph_c0		2.34168		3.52976	SAUR family protein
medtr3g113310.1	c82680.graph_c0	1.91168	3.54882	2.37555	6.83489	SAUR family protein
medtr4g025830.1	c100081.graph_c0		-1.61984		-1.96328	SAUR family protein
medtr4g133620.1	c94220.graph_c1		-2.71572		-2.12669	SAUR family protein
medtr4g072980.1	c59995.graph_c0	3.48879		3.32099	6.02714	SAUR family protein
medtr5g093520.1	c91864.graph_c0	2.8227				SAUR family protein
medtr8g101520.1	c91549.graph_c0		-1.71909	1.89865		SAUR family protein
medtr8g009880.1	c103147.graph_c0	1.90186				SAUR family protein
medtr8g096440.1	c86386.graph_c0	-1.89983			-5.59638	SAUR family protein
medtr7g117375.1	c93291.graph_c0	2.89399	2.3817		2.36212	Cytochrome b561
medtr3g055970.1	c105377.graph_c0	1.95639	2.02272		2.73061	Cytochrome P450 family protein
medtr3g088590.1	c99122.graph_c0	-1.55946		1.64906		IAA-amino acid hydrolase
medtr8g027920.1	c96178.graph_c0		-2.49867		-2.50802	Jasmonate-amido synthetase
medtr2g059350.1	c102216.graph_c2		1.58789		3.13426	O-fucosyltransferase
medtr4g019210.1	c103375.graph_c0		-1.7189			O-fucosyltransferase
medtr7g079720.1	c91067.graph_c0	-2.66506	-2.32263	2.01103		Auxin efflux carrier component 5
medtr1g015860.1	c101360.graph_c0		-2.87792	4.55975		Thromboxane-A synthase
medtr3g104560.1	c91149.graph_c0	-1.72527	-1.72787		-2.45093	Thromboxane-A synthase
medtr2g079670.1	c85593.graph_c0	-2.1808	-1.91178		-2.73594	Unknown function
medtr1g022150.1	c97780.graph_c0	-1.74793	-3.61302		-2.81073	Unknown function DUF502
medtr2g070460.1	c99766.graph_c0	-2.69428				9-cis-epoxycarotenoid dioxygenase
medtr5g025270.1	c101021.graph_c0	-2.23804	-1.87685			9-cis-epoxycarotenoid dioxygenase
medtr1g024930.1	c96164.graph_c1	2.07515			3.37007	HVA22 family protein
medtr3g452470.1	c90306.graph_c1	4.27654	3.77556		5.45581	HVA22 family protein
medtr8g096670.1	c83682.graph_c0	3.12668	2.32001		3.65101	HVA22 family protein
medtr5g091800.1	c87696.graph_c0	3.56828	3.9552		4.96235	HVA22 family protein
medtr2g040500.1	c98862.graph_c0	-2.21892		-3.51024	-3.84871	Protein phosphatase 2C-like protein
medtr8g102550.1	c97581.graph_c2	2.21643	2.60143	-1.73239		Protein phosphatase 2C-like protein
medtr7g095170.1	c94909.graph_c0	-2.18289	-2.55219		-1.51746	Senescence-associated protein SAG102
medtr4g052340.1	c101200.graph_c0		-1.75359			Short-chain dehydrogenase/reductase
medtr5g090580.1	c80953.graph_c0		1.7651	-3.41274		UDP glycosyltransferase
medtr4g022850.1	c102849.graph_c0	-2.52215		2.45511	2.14783	Zeaxanthin epoxidase gene
medtr8g077040.1	c93386.graph_c0		-2.64482	2.76857		SA carboxyl methyltransferase
medtr1g104650.1	c99822.graph_c2		-1.69654			Lipoxygenase
medtr3g115600.1	c92679.graph_c0		-1.91131		-3.19653	12-oxophytodienoate reductase-like protein
medtr5g006710.1	c104012.graph_c0		1.51913	-3.23711	-1.62066	12-oxophytodienoic acid reductases
medtr1g034320.1	c94855.graph_c0	3.68373	2.50332	3.71679	6.45555	Allene oxide synthase
medtr8g077040.1	c93386.graph_c0		-2.64482	2.76857		SA carboxyl methyltransferase
medtr1g022465.1	c97611.graph_c0	-1.50679	-2.19945	2.02298		SA carboxyl methyltransferase
medtr7g113410.1	c88135.graph_c0		-3.75922		-3.44583	Lipoxygenase
medtr4g066170.1	c90590.graph_c0		-1.78012			Lipoxygenase 2.3
medtr4g088810.1	c97713.graph_c0		-1.79048	4.56989	2.74355	Lipoxygenase 3
medtr8g011340.1	c97534.graph_c0	4.08267			5.75045	Lipoxygenase 5
medtr5g006720.1	c96949.graph_c0	-1.81771				Unknown function

## Sheet: Pathogenesis-related 
M. truncatula ID	Unigene	NL195/ML195	NL80/ML80	FB80/NL80	FB80/ML80	Annotation
medtr1g099310.1	c91838.graph_c0	-2.16561	-4.27835		-4.735	Acidic endochitinase precursor
medtr2g040890.1	c95750.graph_c0	3.37195		3.62359	9.29723	Acidic endochitinase precursor
medtr5g018060.1	c94488.graph_c0	-1.57044				CC-NBS-LRR class
medtr5g018210.1	c93919.graph_c0	-1.59173			-2.43832	CC-NBS-LRR class
medtr8g079520.1	c97360.graph_c0		-2.74238		-5.9533	CC-NBS-LRR class
medtr8g079360.1	c102652.graph_c0	-1.76273		-3.90136	-4.32726	CC-NBS-LRR class
medtr8g099115.1	c83323.graph_c0	3.54182		3.39684	2.44499	Disease resistance response protein
medtr6g023340.1	c82567.graph_c0	-2.27676	-4.50421		-3.61666	Endochitinase precursor
medtr1g098980.1	c91575.graph_c3		-1.57169	-2.82145	-4.44465	LRR family protein
medtr1g101250.1	c106389.graph_c0	-2.8885				LRR family protein
medtr2g450870.1	c83820.graph_c0	-1.80378	-2.2466		-2.21006	LRR family protein
medtr5g047390.1	c87626.graph_c1		-3.65852		-5.36797	LRR family protein
medtr6g016140.1	c105578.graph_c0	-1.69351	-3.31483	1.93972	-1.50643	LRR family protein
medtr6g034410.1	c94454.graph_c0	-1.52909	-1.79511		-3.33225	LRR family protein
medtr6g034450.1	c82935.graph_c0		-2.53304		-4.49175	LRR family protein
medtr6g034470.1	c105947.graph_c0		-2.12427	-2.40481	-4.50467	LRR family protein
medtr6g038700.1	c91173.graph_c1		-2.21798	-2.61283	-5.01393	LRR family protein
medtr6g038790.1	c105952.graph_c0		-2.23994	-1.58819	-3.8255	LRR family protein
medtr6g039110.1	c96892.graph_c0		-2.70393		-4.90999	LRR family protein
medtr8g088970.1	c105366.graph_c0	-1.55961	-3.60638		-5.84197	LRR family protein
medtr3g019000.1	c104137.graph_c3	-1.6346				NB-ARC domains
medtr3g007190.1	c102774.graph_c0		-3.11961		-4.62244	NB-ARC domains
medtr3g022790.1	c92590.graph_c0	-2.11981				NB-ARC domains
medtr5g028290.1	c101287.graph_c0		-2.08323		-2.99598	NB-ARC domains
medtr5g035480.1	c60927.graph_c0		-3.70123	-3.88053	-6.38708	NB-ARC domains
medtr7g091660.1	c99935.graph_c0		-5.37828		-7.36335	NB-ARC domains
medtr7g091660.1	c99935.graph_c0	-3.08482			-7.36335	NB-ARC domains
medtr8g445980.1	c102134.graph_c0	-1.52476				NB-ARC domains
medtr2g010580.1	c75910.graph_c0	1.62864	1.76374	-1.7836		Pathogenesis-related protein 1
medtr2g010600.1	c86799.graph_c0	-2.75102	-4.90471	-3.57562	-9.61643	Pathogenesis-related protein 1C
medtr5g069580.1	c97672.graph_c1	-2.52867			-2.89441	Receptor like protein 34
medtr3g027330.1	c99206.graph_c0		-2.05414		-2.89855	Receptor like protein 6
medtr4g017720.1	c105838.graph_c0		-2.0613	-1.50251	-3.66256	Receptor like protein 6
medtr4g019030.1	c98819.graph_c0	-1.62024				Receptor like protein 6
medtr5g046350.1	c100472.graph_c0	-1.83834		-2.39039	-2.61297	Receptor like protein 6
medtr7g009510.1	c105843.graph_c0	-2.64192	-2.74484	-3.3513	-6.15162	Receptor like protein 6
medtr7g009580.1	c103709.graph_c1	-2.46586	-2.70605		-6.40549	Receptor like protein 6
medtr7g088950.1	c89550.graph_c0		-3.39555		-6.40957	Receptor like protein 6
medtr4g019010.1	c105838.graph_c1		-2.15869		-4.77193	Receptor like protein 7
medtr5g079980.1	c102942.graph_c0		-1.90091		-3.25729	Receptor like protein 7
medtr4g013370.1	c82121.graph_c0		-1.87923	-5.0108	-6.99445	TIR-NBS-LRR class
medtr4g014160.1	c94313.graph_c0	-1.53274	-1.84862	-4.82951	-6.73671	TIR-NBS-LRR class
medtr4g020640.1	c99977.graph_c0		-1.63584		-1.75655	TIR-NBS-LRR class
medtr4g021095.1	c91129.graph_c0		-1.67625		-3.67471	TIR-NBS-LRR class
medtr4g023260.1	c97596.graph_c0		-3.54729		-4.86665	TIR-NBS-LRR class
medtr4g080320.1	c95872.graph_c1	-2.69951	-1.7113	-1.91349	-3.70279	TIR-NBS-LRR class
medtr4g020590.1	c91508.graph_c0	-1.79045		-1.61546	-2.47077	TIR-NBS-LRR class
medtr4g036080.1	c102510.graph_c0	-1.71163		-3.60782	-4.62592	TIR-NBS-LRR class
medtr4g080330.1	c71644.graph_c0	-2.92438		-3.53559	-4.30662	TIR-NBS-LRR class
medtr5g005550.1	c90019.graph_c0	-3.67744		-1.58664	-4.41721	TIR-NBS-LRR class
medtr5g031270.1	c85557.graph_c0		-1.89368	-3.81966	-6.79828	TIR-NBS-LRR class
medtr5g092220.1	c102079.graph_c0	-1.63788	-1.90782		-2.53401	TIR-NBS-LRR class
medtr5g092630.1	c88161.graph_c0		-1.63588		-1.54657	TIR-NBS-LRR class
medtr5g092990.1	c101249.graph_c1		-2.78742	-1.65535	-4.51457	TIR-NBS-LRR class
medtr6g071790.1	c105966.graph_c0	-1.57892		-1.58301	-2.18236	TIR-NBS-LRR class
medtr6g078410.1	c101312.graph_c0		-2.46211		-2.22282	TIR-NBS-LRR class
medtr6g078480.1	c91059.graph_c0	-1.77327	-1.88274	-1.56687	-3.94453	TIR-NBS-LRR class
medtr6g079000.1	c99590.graph_c0		-2.24631		-3.14803	TIR-NBS-LRR class
medtr6g088250.1	c88249.graph_c0		-1.50157	-2.0513	-3.56232	TIR-NBS-LRR class
medtr8g018280.1	c95367.graph_c1		-2.23232	-2.0166	-4.33662	TIR-NBS-LRR class
medtr8g018480.1	c102667.graph_c1		-1.56932	-2.65628	-3.69607	TIR-NBS-LRR class
medtr8g018750.1	c105179.graph_c0		-1.85522			TIR-NBS-LRR class
medtr8g020350.1	c96317.graph_c0		-2.1285		-3.52846	TIR-NBS-LRR class
medtr7g069180.1	c95824.graph_c0	-2.15983		-1.86661	-2.65139	TIR-NBS-LRR class
medtr8g016440.1	c103715.graph_c2	-2.55664				TIR-NBS-LRR class
medtr6g072600.1	c101643.graph_c1	-1.54253			-1.56784	Transmembrane receptors

## Sheet: Metabolism
M. truncatula ID	Unigene	NL195/ML195	NL80/ML80	FB80/NL80	FB80/ML80	Annotation
medtr8g006260.1	c88542.graph_c0	2.46806		3.17326	7.26731	2OG-Fe(II) oxygenase
medtr6g088665.1	c98817.graph_c0		-1.9925		-3.03428	2-oxoglutarate (2OG) and Fe(II)-dependent oxygenase superfamily protein
medtr3g043900.1	c104038.graph_c0		-2.15821		-2.90801	2-oxoglutarate (2OG) and Fe(II)-dependent oxygenase superfamily protein
medtr4g123553.1	c105807.graph_c0		3.33841	2.24721	5.91325	2-oxoglutarate (2OG) and Fe(II)-dependent oxygenase superfamily protein
medtr3g091350.1	c91690.graph_c0		-2.49671		-1.89827	2-oxoglutarate (2OG) and Fe(II)-dependent oxygenase superfamily protein
medtr4g093840.1	c93341.graph_c0		-1.50274		-1.54226	2-oxoglutarate (2OG) and Fe(II)-dependent oxygenase superfamily protein
medtr5g055900.1	c96529.graph_c0		-1.8216	3.01097		2-oxoglutarate (2OG) and Fe(II)-dependent oxygenase superfamily protein
medtr7g046490.1	c94805.graph_c0	-1.86921	-1.81274		-2.19693	2-oxoglutarate (2OG) and Fe(II)-dependent oxygenase superfamily protein
medtr3g091350.1	c91690.graph_c0		-2.49671		-1.89827	2-oxoglutarate (2OG) and Fe(II)-dependent oxygenase superfamily protein
medtr3g117485.1	c95309.graph_c1	6.50306	6.7903	-4.4721		2-oxoglutarate (2OG) and Fe(II)-dependent oxygenase superfamily protein
medtr4g093840.1	c93341.graph_c0		-1.50274		-1.54226	2-oxoglutarate (2OG) and Fe(II)-dependent oxygenase superfamily protein
medtr1g043760.1	c88451.graph_c0	1.7385	2.49304	3.37407	6.27208	2-oxoglutarate-dependent dioxygenase
medtr2g104610.1	c88683.graph_c0	1.64595	1.83722		2.2207	3-isopropylmalate dehydrogenase
medtr4g054290.1	c85984.graph_c0		-2.86447	4.05215		Aldehyde decarbonylase activity
medtr7g090140.1	c104419.graph_c0	10.1322	5.44329		5.64456	Aldehyde decarbonylase activity
medtr4g128690.1	c70724.graph_c0	4.64241	4.29293	5.08081	10.2588	Anthocyanidin 3-O-glucosyltransferase
medtr7g085990.1	c92167.graph_c0	2.32545	2.65241	-2.01206		Anthranilate N-hydroxycinnamoyl/benzoyltransferase
medtr4g057730.1	c105454.graph_c0	-1.59716		-1.86484	-3.14965	Anthranilate N-hydroxycinnamoyl/benzoyltransferase
medtr7g074710.1	c94789.graph_c0	-1.60132	-1.75384		-2.53119	BEN1
medtr8g037910.1	c94447.graph_c0		-3.01478		-5.12896	Benzoate-CoA ligase
medtr5g073020.1	c102238.graph_c0		-1.63007		-2.29046	Beta glucosidase 12
medtr3g077250.1	c86741.graph_c0	1.89493			2.09759	Beta glucosidase 17
medtr6g048440.1	c89623.graph_c0	1.97416				Beta-hydroxylase 1
medtr7g084300.1	c99519.graph_c1	5.125	4.3605	1.68358	7.19033	Chalcone synthase
medtr3g083920.1	c103507.graph_c0	-1.54324	-2.98356	2.64594		Chalcone synthase 1A
medtr4g072320.1	c94857.graph_c2	-2.12902				Chalcone synthase 2
medtr3g088675.1	c70855.graph_c0		-5.84299		-8.45773	Chalcone synthase 2
medtr5g007717.1	c96346.graph_c0	-2.64049	-3.28201	3.9112	3.85073	Chalcone synthase 9
medtr1g115870.1	c91628.graph_c0	2.10327	1.94511		2.9192	Chalcone--flavonone isomerase
medtr1g115820.1	c88300.graph_c0		-2.49568		-2.93651	Chalcone--flavonone isomerase 1
medtr1g115870.1	c91628.graph_c0	2.10327	1.94511		2.9192	Chalcone--flavonone isomerase 1
medtr5g075450.1	c97240.graph_c0		-1.55801	1.78082		Cinnamic acid 4-hydroxylase
medtr7g085990.1	c92167.graph_c0	2.32545	2.65241	-2.01206		Cinnamyl alcohol dehydrogenase 9
medtr6g093180.1	c97143.graph_c0	1.78971	3.25065		3.99044	Cycloartenol synthase 1
medtr1g023730.1	c104701.graph_c0	-1.77417	-1.66221		-2.69379	CYP71B37
medtr5g016410.1	c100172.graph_c0		2.54806	-2.76603		CYP81D4
medtr4g094775.1	c96343.graph_c0	2.17002	-3.55449		-3.04142	CYP81D8
medtr8g020940.1	c97639.graph_c1		-1.62042	2.21832		Cytochrome P450
medtr4g094480.1	c101344.graph_c0		-1.65453			FAD-binding Berberine family protein
medtr2g027300.1	c85791.graph_c0	1.5016	1.57025	1.8562	3.51905	Farnesyl pyrophosphate synthetase
medtr5g055900.1	c96529.graph_c0		-1.8216	3.01097		Fe(II)/ascorbate oxidase gene family
medtr3g436540.1	c93623.graph_c0		2.85672	4.49799	7.7194	Flavonoid 3',5'-hydroxylase 2
medtr4g109470.1	c97720.graph_c0	3.12814	2.73727	1.93334	5.25488	Flavonoid 3'-monooxygenase
medtr5g059130.1	c92809.graph_c0	3.72652	3.50946	3.88168	7.76021	Flavonol synthase/flavanone 3-hydroxylase
medtr1g112230.1	c91226.graph_c0	1.62028		2.29055	2.86044	GHMP kinase family protein
medtr3g064420.1	c93416.graph_c0	1.9231				Glucosinolate S-oxygenase
medtr3g071320.1	c92111.graph_c0	1.66656				HXXXD-type acyl-transferase family protein
medtr1g026310.1	c96060.graph_c0		2.81453		3.15783	HXXXD-type acyl-transferase family protein
medtr3g465880.1	c101978.graph_c0	5.13407	3.71201	1.59308	5.82826	HXXXD-type acyl-transferase family protein
medtr8g041770.1	c96168.graph_c0	1.75316	1.6194		1.71189	HXXXD-type acyl-transferase family protein
medtr2g089650.1	c87359.graph_c0		-3.61808		-5.26214	HXXXD-type acyl-transferase family protein
medtr6g015850.1	c94434.graph_c0		-3.01866	8.00689	4.73292	HXXXD-type acyl-transferase family protein
medtr7g015860.1	c99808.graph_c0	2.74416	4.15572	3.35232	7.97989	HXXXD-type acyl-transferase family protein
medtr8g072640.1	c99387.graph_c0	2.02412	2.07311	2.45839	4.74755	Hydroxymethylglutaryl-CoA reductase
medtr5g020800.1	c95744.graph_c1	-2.49502	-3.29877		-5.44861	Isoflavone reductase
medtr7g070660.1	c93191.graph_c0		3.54101	3.16045	7.1475	Isoflavone reductase homolog P3
medtr4g015120.1	c98973.graph_c0	2.03867	3.17073		3.51208	Laccase
medtr5g081810.1	c104425.graph_c0	2.17792	2.29851		1.77475	Laccase
medtr5g020600.1	c86298.graph_c0	3.04711	3.4518	2.22592	6.02811	Laccase 11
medtr3g071890.1	c97187.graph_c0	3.49142	3.44409		2.81559	Laccase 12
medtr7g458880.1	c104993.graph_c0	2.80754	3.08095		3.83681	Laccase 17
medtr7g062310.1	c103504.graph_c0	3.78342	2.74428		3.0213	Laccase 17
medtr4g115300.1	c55716.graph_c0		1.79541	1.68649	3.65013	Mannitol dehydrogenase
medtr5g031250.1	c89495.graph_c2		2.13264	-3.43418		Mannitol dehydrogenase
medtr5g031300.1	c87355.graph_c1	3.48838	3.86181	3.25627	8.0856	Mannitol dehydrogenase
medtr1g071110.1	c89333.graph_c0		1.7026	-2.07848		MPBQ/MSBQ methyltransferase
medtr4g064887.1	c87050.graph_c0		-3.4063		-2.4954	NAD(P)-binding Rossmann-fold superfamily protein
medtr7g063330.1	c93166.graph_c0		1.91477	1.62385	3.64612	NAD(P)-binding Rossmann-fold superfamily protein
medtr8g070115.1	c100576.graph_c0	-1.96425		2.10644		NAD(P)H-dependent oxidoreductase 2
medtr3g088675.1	c70855.graph_c0		-5.84299		-8.45773	NAD(P)-linked oxidoreductase superfamily protein
medtr4g093600.1	c94055.graph_c0	-1.66553	-2.35053		-3.27695	Nicotinamidase
medtr8g068830.1	c98096.graph_c0		-1.62942			Nicotinamidase
medtr2g015430.1	c101919.graph_c0	1.87668			3.70298	OPC-8:0 CoA ligase1
medtr1g023700.1	c104701.graph_c1	-1.9475	-1.84673		-2.22821	Oxime-metabolizing enzyme
medtr5g045770.1	c104363.graph_c2		-1.6246		-1.79632	Oxime-metabolizing enzyme
medtr4g025970.1	c86522.graph_c0	-3.36166				Oxime-metabolizing enzyme
medtr2g098540.1	c93084.graph_c1	-1.68354		3.74519	2.32944	Oxime-metabolizing enzyme
medtr6g091680.1	c93086.graph_c0	-2.20569		-3.73318	-5.12682	Peroxisomal protein
medtr7g101425.1	c96476.graph_c0		-1.78519		-2.71478	Phenylalanine ammonia-lyase
medtr1g094780.1	c85566.graph_c0	3.93721	3.19013	1.8824	5.33242	Phenylalanine ammonia-lyase 2
medtr5g098720.1	c96476.graph_c1		-2.87719		-2.55731	Phenylalanine ammonia-lyase class 3
medtr1g087760.1	c96028.graph_c0	3.26417	3.66455	-1.66536	2.25952	Pyridoxal phosphate (PLP)-dependent transferases superfamily protein
medtr1g025950.1	c91460.graph_c0	1.75907				S-adenosyl-L-methionine-dependent methyltransferases superfamily protein
medtr8g074270.1	c100495.graph_c0	-1.58034	-1.95783		-2.16988	Strictosidine synthase
medtr4g005270.1	c60535.graph_c0	-1.87491				Terpenoid cyclases family protein
medtr4g005190.1	c92713.graph_c0		1.6331	3.27949	5.04391	Terpenoid cyclases family protein
medtr2g089120.1	c98473.graph_c0	-1.70743	-2.73571		-2.37184	Terpenoid cyclases family protein
medtr7g010710.1	c102837.graph_c0	-2.60347		-1.65581		Terpenoid cyclases family protein
medtr4g005270.1	c60535.graph_c0	-1.87491				Terpenoid cyclases family protein
medtr4g005190.1	c92713.graph_c0		1.6331	3.27949	5.04391	Terpenoid cyclases family protein
medtr6g093180.1	c97143.graph_c0		3.25065		3.99044	Terpenoid cyclases family protein
medtr7g051650.1	c104967.graph_c0	3.50754	4.44015		5.49625	Trytophan aminotransferase
medtr2g083480.1	c103580.graph_c0	-1.5191				UDP-glycosyltransferase (UGT72B1)
medtr8g012635.1	c102768.graph_c0	1.85191		1.66606	3.02491	UDP-glycosyltransferase (UGT72B1)
medtr8g024120.1	c96780.graph_c0	4.96499		1.61725	5.53784	UDP-glycosyltransferase (UGT72B1)
medtr8g006260.1	c88542.graph_c0		3.53767	3.17326	7.26731	UDP-glycosyltransferase (UGT72B1)
medtr7g070740.1	c104839.graph_c0		1.7564	3.48028	5.39456	UDP-glucosyl transferase (UGT73B3)
medtr2g034990.1	c98208.graph_c1		1.86218	2.19771	2.95592	UDP-glycosyltransferase (UGT73B4)
medtr4g077960.1	c92117.graph_c0	4.23647	2.8126	1.88679	5.15836	UDP-Glycosyltransferase superfamily protein
medtr4g123553.1	c105807.graph_c0		3.33841	2.24721	5.91325	UDP-Glycosyltransferase superfamily protein
medtr8g068330.1	c103967.graph_c0	2.8994	2.6221	2.16421	4.98503	UDP-Glycosyltransferase superfamily protein
medtr2g083480.1	c103580.graph_c0	-1.5191				UDP-Glycosyltransferase superfamily protein
medtr3g070860.1	c98191.graph_c0	-1.76788				UDP-Glycosyltransferase superfamily protein
medtr3g092890.1	c93514.graph_c0	1.81841			-1.72548	UDP-Glycosyltransferase superfamily protein
medtr7g102450.1	c103563.graph_c0	-1.56313				UDP-Glycosyltransferase superfamily protein
medtr3g007970.1	c86619.graph_c0	2.19028				UDP-Glycosyltransferase superfamily protein
medtr7g070660.1	c93191.graph_c0		3.54101	3.16045	7.1475	UDP-Glycosyltransferase superfamily protein

## Sheet: Kinase
M. truncatula ID	Unigene	NL195/ML195	NL80/ML80	FB80/NL80	FB80/ML80	Annotation
medtr3g067650.1	c95436.graph_c0		1.88835		2.18509	Receptor like cytoplasmatic kinase VI
medtr4g073140.1	c98382.graph_c0		2.33745		2.57414	Receptor like cytoplasmatic kinase VI
medtr4g127840.1	c91443.graph_c0	2.48765	3.03313		4.73983	Receptor like cytoplasmatic kinase VI
medtr8g068390.1	c97884.graph_c1	4.16504	4.53644		-1.91238	Receptor like cytoplasmatic kinase VI
medtr4g128990.1	c103653.graph_c0	2.66511				Receptor like cytoplasmatic kinase VI
medtr3g040800.1	c100415.graph_c0		-2.78255		-4.07512	Receptor like cytoplasmatic kinase VII
medtr5g088400.1	c88511.graph_c1	-3.0101	-1.99069		-2.41942	Receptor like cytoplasmatic kinase VII
medtr1g063910.1	c105733.graph_c0	-1.58631			-2.27942	Receptor like cytoplasmatic kinase VII
medtr3g115490.1	c77694.graph_c1		-3.80257	5.17765	-4.99569	Receptor like cytoplasmatic kinase VII
medtr7g009320.1	c100326.graph_c1		-1.51292			Receptor like cytoplasmatic kinase VII
medtr8g020920.1	c91305.graph_c0		-3.25463		-5.27875	Receptor like cytoplasmatic kinase VII
medtr7g084250.1	c97974.graph_c0	3.47515	2.45959		2.55935	Receptor like cytoplasmatic kinase XI
medtr2g100450.1	c96195.graph_c0	-1.61632		2.55228	2.57805	Leucine rich repeat I
medtr8g014700.1	c91212.graph_c0	-1.95989	-1.80714	-2.64965	-4.43344	Leucine rich repeat I
medtr8g015040.1	c104527.graph_c0	-1.51981	-1.9798	-1.65887	-3.53305	Leucine rich repeat I
medtr8g015200.1	c92237.graph_c0	-2.27216	-3.16631	-2.34277	-5.55396	Leucine rich repeat I
medtr8g015340.1	c104216.graph_c0		-3.01349	-2.14976	-5.33594	Leucine rich repeat I
medtr8g028110.1	c106199.graph_c0		-2.04535		-2.1704	Leucine rich repeat I
medtr2g016500.1	c96983.graph_c0	1.78007	1.70445		1.58471	Leucine rich repeat II
medtr4g130210.1	c91459.graph_c1	1.95	1.59757	1.7522	3.57213	Leucine rich repeat II
medtr5g005170.1	c95300.graph_c0		-1.70501			Leucine rich repeat II
medtr5g033820.1	c99083.graph_c0		1.52356			Leucine rich repeat II
medtr1g052425.1	c99724.graph_c0	2.06824			2.20935	Leucine rich repeat III
medtr1g061590.1	c100105.graph_c0	3.04864	2.69497		3.5437	Leucine rich repeat III
medtr1g107460.1	c102009.graph_c0	2.51105	2.73693	1.76053	4.72318	Leucine rich repeat III
medtr3g062500.1	c94357.graph_c2	3.061	3.33456		2.50926	Leucine rich repeat III
medtr3g093710.1	c95748.graph_c0	3.69672	2.58293	1.59373	4.36265	Leucine rich repeat III
medtr3g102180.1	c97594.graph_c0	2.37923	1.84867		3.47195	Leucine rich repeat III
medtr4g014350.1	c103338.graph_c0	1.78605	1.67757		2.78217	Leucine rich repeat III
medtr4g094885.1	c102640.graph_c0	2.47344	2.36686		3.99359	Leucine rich repeat III
medtr4g094958.1	c104139.graph_c1		1.78356	3.13653	5.10361	Leucine rich repeat III
medtr4g113100.1	c102428.graph_c0		2.20542		2.41893	Leucine rich repeat III
medtr5g009660.1	c88584.graph_c1		2.62547	1.73792	4.04711	Leucine rich repeat III
medtr5g055470.1	c104981.graph_c0	2.17654	3.27751		2.59272	Leucine rich repeat III
medtr5g087780.1	c102124.graph_c0	5.07649	4.80212		6.71218	Leucine rich repeat III
medtr8g099195.1	c97996.graph_c0	2.58071	2.39968	-1.57965	#N/A	Leucine rich repeat III
medtr5g083480.1	c98957.graph_c0	4.3426	4.01333		6.15397	Leucine rich repeat III
medtr6g470960.1	c103761.graph_c0	2.3688	2.26423	2.27064	4.79895	Leucine rich repeat III
medtr8g107470.1	c105626.graph_c0	2.58233			1.50309	Leucine rich repeat III
medtr7g059225.1	c103431.graph_c1	2.36901	2.2754		2.76525	Leucine rich repeat III
medtr2g024330.1	c91163.graph_c0	1.65496	2.23059	1.78691	4.2205	Leucine rich repeat V
medtr2g024330.1	c91163.graph_c0	1.65496	2.23059	1.78691	4.2205	Leucine rich repeat V
medtr6g023390.1	c96528.graph_c0	2.35248			3.46945	Leucine rich repeat VI
medtr3g088930.1	c100129.graph_c0	1.97776	1.58224		1.57636	Leucine rich repeat VI
medtr6g027720.1	c102699.graph_c0		1.98819		2.33483	Leucine rich repeat VI
medtr7g031470.1	c105261.graph_c0		1.7786		1.75176	Leucine rich repeat VI
medtr8g044230.1	c103890.graph_c0	4.5148	2.78953		4.37487	Leucine rich repeat VI
medtr8g468500.1	c105212.graph_c0	1.60489	1.54598	2.146	3.86182	Leucine rich repeat VI
medtr8g086390.1	c103443.graph_c0		2.31534		3.21728	Leucine rich repeat VI
medtr3g093930.1	c102012.graph_c1	1.9806	1.53363		1.87088	Leucine rich repeat VII
medtr3g113140.1	c99765.graph_c0	2.97697	2.01849		3.71736	Leucine rich repeat VII
medtr4g028090.1	c90709.graph_c0	1.59607	2.31846		2.68085	Leucine rich repeat VII
medtr7g022160.1	c105365.graph_c0	2.28276	2.17727		2.65721	Leucine rich repeat VII
medtr2g014960.1	c105149.graph_c1	-2.10322	-3.57329		-3.19412	Leucine rich repeat VIII
medtr5g075650.1	c82366.graph_c0	-2.60239	-2.50631	-3.80902	-6.62021	Leucine rich repeat VIII
medtr7g074010.1	c105419.graph_c0		-2.52391	-1.54843	-4.05146	Leucine rich repeat VIII
medtr8g070880.1	c87559.graph_c0		-1.73498	-2.93653	-4.88911	Leucine rich repeat VIII
medtr8g461110.1	c98524.graph_c0	-1.67022	-3.02635	-1.87382	-4.9582	Leucine rich repeat VIII
medtr1g064630.1	c96091.graph_c0	-2.28919		-2.08316	-3.34566	Leucine rich repeat VIII
medtr2g087230.1	c99259.graph_c0	1.7005	2.70556		2.50612	Leucine rich repeat IX
medtr4g051605.1	c104926.graph_c0	1.60432	1.85593		2.94778	Leucine rich repeat IX
medtr4g092530.1	c104524.graph_c0	-3.0094	-3.98311		-5.85597	Leucine rich repeat X
medtr4g092550.1	c88882.graph_c0	-3.98176	-3.18432		-6.53085	Leucine rich repeat X
medtr4g092560.1	c96299.graph_c0	-1.99321	-2.65932	7.05759	-3.62147	Leucine rich repeat X
medtr8g010180.1	c84978.graph_c0	-1.72906	-1.67207	-1.51033	-2.9043	Leucine rich repeat X
medtr2g005810.1	c98352.graph_c0	2.10615		1.82926	3.28443	Leucine rich repeat XI
medtr3g449390.1	c97122.graph_c4	1.85946	1.88308	2.15714	2.90209	Leucine rich repeat XI
medtr5g014700.1	c104377.graph_c0		1.70342		2.75979	Leucine rich repeat XI
medtr1g101250.1	c106389.graph_c0	-2.8885				Leucine rich repeat XI
medtr1g069470.1	c103702.graph_c0		1.97866		3.29872	Leucine rich repeat XI
medtr2g016530.1	c103140.graph_c0	-2.24662	-3.20049	-2.41515	-3.49034	Leucine rich repeat XI
medtr2g098250.1	c90703.graph_c1	3.11852	2.82946		3.69345	Leucine rich repeat XI
medtr3g027940.1	c103349.graph_c0	3.48162	4.18222		5.67315	Leucine rich repeat XI
medtr3g075440.1	c97850.graph_c0		-2.2225	-2.95757	-5.16316	Leucine rich repeat XI
medtr3g110450.1	c94363.graph_c0		-4.81003		-4.5862	Leucine rich repeat XI
medtr6g088785.1	c87681.graph_c0		-2.9068		-5.94639	Leucine rich repeat XI
medtr3g060880.1	c104178.graph_c0	1.66225			1.60146	Leucine rich repeat XI
medtr4g124460.1	c98992.graph_c0	3.4223		1.59979	5.04367	Leucine rich repeat XI
medtr6g068970.1	c105621.graph_c0	-1.50371		-1.98374	-3.27045	Leucine rich repeat XI
medtr2g016530.1	c103140.graph_c0	-2.24662	-3.20049	-2.41515	-3.49034	Leucine rich repeat XI
medtr4g036575.1	c103903.graph_c0	1.50092			1.74603	Leucine rich repeat XI
medtr5g069580.1	c97672.graph_c1	-2.52867			-2.89441	Leucine rich repeat XI
medtr5g069580.1	c97672.graph_c1	-2.52867			-2.89441	Leucine rich repeat XI
medtr2g010470.1	c100760.graph_c0	-3.05877	-3.58206		-2.32218	Leucine rich repeat XI
medtr1g039310.1	c104334.graph_c0		-2.49833	-2.76585	-5.41496	Leucine rich repeat XII
medtr1g040545.1	c105246.graph_c1		-1.91619	-1.95667	-5.17276	Leucine rich repeat XII
medtr2g016580.1	c91836.graph_c0	-2.03497	-3.41009		-3.83338	Leucine rich repeat XII
medtr3g092390.1	c101885.graph_c0		-2.72802		-4.11466	Leucine rich repeat XII
medtr5g019070.1	c87846.graph_c1		-1.60798	-2.9775	-4.8828	Leucine rich repeat XII
medtr5g025860.1	c95607.graph_c1		-1.54327	-2.53816	-4.22142	Leucine rich repeat XII
medtr5g026000.1	c95607.graph_c4		-1.75555		-4.47036	Leucine rich repeat XII
medtr5g026150.1	c105859.graph_c0		-1.71251	-2.63696	-4.34082	Leucine rich repeat XII
medtr5g082460.1	c92478.graph_c0	-1.5503	-1.86642	-3.32103	-4.93273	Leucine rich repeat XII
medtr5g082920.1	c102103.graph_c2	-1.52523	-2.08376		-6.59427	Leucine rich repeat XII
medtr6g040210.1	c97788.graph_c0		-2.92268		-2.66786	Leucine rich repeat XII
medtr7g446160.1	c97604.graph_c0		-1.89014		-2.21715	Leucine rich repeat XII
medtr7g045860.1	c97604.graph_c1		-2.29243		-3.48869	Leucine rich repeat XII
medtr8g047160.1	c105881.graph_c0	-1.579	-2.5652		-3.98517	Leucine rich repeat XII
medtr8g469710.1	c90029.graph_c6		-2.59979		-3.89164	Leucine rich repeat XII
medtr8g469980.1	c95325.graph_c0		-2.72498		-4.9419	Leucine rich repeat XII
medtr8g470400.1	c105912.graph_c0		-2.22269	-2.12236	-4.33267	Leucine rich repeat XII
medtr8g470560.1	c104543.graph_c0		-2.3466	-2.03919	-4.45828	Leucine rich repeat XII
medtr7g407090.1	c90688.graph_c0	-1.62254				Leucine rich repeat XII
medtr4g107620.1	c95343.graph_c0		2.2496	1.76296	4.59533	Leucine rich repeat XIII
medtr1g022265.1	c97634.graph_c0	-1.81568		-1.82595	-3.13859	Leucine rich repeat XIV
medtr7g102380.1	c92034.graph_c0		-4.82576		-5.04328	Receptor kinases.thaumatin like
medtr1g062590.1	c93611.graph_c0		-3.50699		-3.84578	Receptor kinases.thaumatin like
medtr1g104890.1	c96074.graph_c0	-2.38715	-4.47106		-5.55987	Receptor kinases.DUF 26
medtr1g105615.1	c86219.graph_c1		-4.37663		-5.50777	Receptor kinases.DUF 26
medtr1g105650.1	c103721.graph_c0		-1.88525	-2.87985	-4.81529	Receptor kinases.DUF 26
medtr1g105655.1	c101395.graph_c0		-1.54546		-2.64081	Receptor kinases.DUF 26
medtr1g105710.1	c101677.graph_c2		-1.82873		-2.72981	Receptor kinases.DUF 26
medtr1g105750.1	c86302.graph_c0		-4.05427		-7.01695	Receptor kinases.DUF 26
medtr1g105820.1	c105513.graph_c0	-2.14621	-3.30633	-3.06022	-6.57808	Receptor kinases.DUF 26
medtr3g064090.1	c105166.graph_c0		-2.10021		-3.29074	Receptor kinases.DUF 26
medtr5g068260.1	c101975.graph_c0	-2.50895	-4.07863		-8.36531	Receptor kinases.DUF 26
medtr6g057750.1	c95722.graph_c0		-3.88931		-4.69073	Receptor kinases.DUF 26
medtr6g463660.1	c105814.graph_c0	-1.81518	-1.54263	-3.17369	-4.68112	Receptor kinases.DUF 26
medtr6g463710.1	c86659.graph_c0	-1.74607	-2.5426		-2.50241	Receptor kinases.DUF 26
medtr1g044580.1	c91792.graph_c2	2.85918	3.28282		3.09242	Receptor kinases.DUF 26
medtr1g073320.1	c95264.graph_c0	1.8252	1.57256	2.17647	3.89085	Receptor kinases.DUF 26
medtr8g104990.1	c95360.graph_c0	3.31527	1.91972	1.7136	3.77753	Receptor kinases.DUF 26
medtr1g082580.1	c92994.graph_c1	3.96772	3.24751	-1.59365	1.83314	Receptor kinases.extensin
medtr8g016330.1	c105070.graph_c0		1.64511		2.28288	Receptor kinases.extensin
medtr1g014240.1	c96682.graph_c1	2.21167			1.90455	Receptor kinases.legume-lectin
medtr1g090973.1	c55541.graph_c0	4.31553				Receptor kinases.legume-lectin
medtr7g062950.1	c105606.graph_c0	-2.00137	-1.74814	-1.55262	-3.32379	Receptor kinases.legume-lectin
medtr2g036430.1	c98104.graph_c0	-3.59768				Wheat LRK10 like
medtr2g036430.1	c98104.graph_c0	-3.59768				Wheat LRK10 like
medtr1g027840.1	c104598.graph_c0		-1.7871	-4.05976	-5.95784	Wheat LRK10 like
medtr4g073220.1	c103979.graph_c0		-1.83111	-2.32675	-4.17407	Wheat LRK10 like
medtr1g028130.1	c87170.graph_c0	-2.13377		-4.00831	-5.69374	Wheat LRK10 like
medtr1g031200.1	c94520.graph_c1	-2.00067		-1.61877	-2.37643	Wheat LRK10 like
medtr1g027840.1	c104598.graph_c0		-1.7871	-4.05976	-5.95784	Wheat LRK10 like
medtr4g073220.1	c103979.graph_c0		-1.83111	-2.32675	-4.17407	Wheat LRK10 like
medtr1g031200.1	c94520.graph_c1	-2.00067		-1.61877	-2.37643	Wheat LRK10 like
medtr1g110220.1	c97907.graph_c1	-1.6622	-2.28217	-2.24719	-4.11345	Wheat LRK10 like
medtr1g110220.1	c97907.graph_c1	-1.6622	-2.28217	-2.24719	-4.11345	Wheat LRK10 like
medtr1g027050.1	c90930.graph_c0		-2.40847	-4.30417	-6.23534	Wheat LRK10 like
medtr1g027060.1	c93112.graph_c0	-1.71108	-1.52407	-2.64691	-4.15573	Wheat LRK10 like
medtr1g027830.1	c88749.graph_c0		-2.56032		-5.40544	Wheat LRK10 like
medtr1g110120.1	c104420.graph_c0	-1.81322	-3.61237		-6.43918	Wheat LRK10 like
medtr1g110180.1	c102341.graph_c0		-1.57609		-1.66211	Wheat LRK10 like
medtr1g110260.1	c105518.graph_c0		-2.52098		-2.80213	Wheat LRK10 like
medtr2g036460.1	c104558.graph_c0	-2.39009	-1.58726	-3.31096	-4.95505	Wheat LRK10 like
medtr4g073230.1	c98838.graph_c0		-3.17492		-3.72039	Wheat LRK10 like
medtr5g055310.1	c94639.graph_c0		-3.45365	-2.45657	-6.27035	Wheat LRK10 like
medtr6g082810.1	c105743.graph_c0	-2.08722	-3.22653	-2.16847	-5.58961	Wheat LRK10 like
medtr6g083760.1	c93712.graph_c0		-1.96423	-1.77463	-3.81174	Wheat LRK10 like
medtr7g082530.1	c102720.graph_c2	-2.67279	-4.76595	4.52516		Wheat LRK10 like
medtr8g104520.1	c93390.graph_c0		-3.1741		-4.32229	Wheat LRK10 like
medtr1g027050.1	c90930.graph_c0	-2.88848		-4.30417	-6.23534	Wheat LRK10 like
medtr1g027970.1	c60004.graph_c1	-1.51001				Wheat LRK10 like
medtr1g031510.1	c97683.graph_c0	-1.83063				Wheat LRK10 like
medtr2g036460.1	c104558.graph_c0	-2.39009	-1.58726	-3.31096	-4.95505	Wheat LRK10 like
medtr1g027050.1	c90930.graph_c0	-2.88848	-2.40847	-4.30417	-6.23534	Wheat LRK10 like
medtr1g027060.1	c93112.graph_c0	-1.71108	-1.52407	-2.64691	-4.15573	Wheat LRK10 like
medtr1g027830.1	c88749.graph_c0		-2.56032		-5.40544	Wheat LRK10 like
medtr1g110260.1	c105518.graph_c0		-2.52098		-2.80213	Wheat LRK10 like
medtr2g036460.1	c104558.graph_c0		-1.58726	-3.31096	-4.95505	Wheat LRK10 like
medtr4g073230.1	c98838.graph_c0		-3.17492		-3.72039	Wheat LRK10 like
medtr1g027970.1	c60004.graph_c1	-1.51001				Wheat LRK10 like
medtr1g031510.1	c97683.graph_c0	-1.83063				Wheat LRK10 like
medtr2g036460.1	c104558.graph_c0	-2.39009		-3.31096	-4.95505	Wheat LRK10 like
medtr1g028080.1	c105735.graph_c0	-1.93315	-1.73429	-4.76679	-6.5088	Wheat LRK10 like
medtr1g028080.1	c105735.graph_c0	-1.93315	-1.73429	-4.76679	-6.5088	Wheat LRK10 like
medtr1g028130.1	c87170.graph_c0	-2.13377		-4.00831	-5.69374	Wheat LRK10 like
medtr1g027540.1	c101286.graph_c0		-2.03211	2.38754		Wheat LRK10 like
medtr1g031560.1	c74234.graph_c0	-1.84628		-1.69099	-2.00347	Wheat LRK10 like
medtr1g027540.1	c101286.graph_c0		-2.03211	2.38754		Wheat LRK10 like
medtr1g031560.1	c74234.graph_c0	-1.84628		-1.69099	-2.00347	Wheat LRK10 like
medtr5g086540.1	c105141.graph_c0		-1.69579		-3.09746	Receptor kinases.lysine motif
medtr3g080050.1	c95698.graph_c1	-1.51799				Receptor kinases.lysine motif
medtr3g080170.1	c100973.graph_c0		-1.61645			Receptor kinases.lysine motif
medtr5g019050.1	c87712.graph_c0		-3.07533	2.94942		Receptor kinases.lysine motif
medtr8g016120.1	c102617.graph_c0	1.51939	1.82839			Receptor kinases.proline extensin like
medtr8g101670.1	c96807.graph_c0	2.54563	1.60905		3.11137	Receptor kinases.proline extensin like
medtr4g081650.1	c104273.graph_c1	-2.11217	-3.73241		-3.91995	S-locus glycoprotein like
medtr4g081665.1	c94229.graph_c0		-3.30574		-4.84752	S-locus glycoprotein like
medtr2g081470.1	c104776.graph_c0		-2.79517	-1.60506	-4.52176	S-locus glycoprotein like
medtr3g007650.1	c100536.graph_c1		-4.3771		-5.36711	S-locus glycoprotein like
medtr3g020280.1	c91025.graph_c0		-2.0704		-3.90663	S-locus glycoprotein like
medtr4g091690.1	c92783.graph_c1		-3.01093		-3.8865	S-locus glycoprotein like
medtr4g091760.1	c95671.graph_c0		-3.37081		-4.36615	S-locus glycoprotein like
medtr4g091780.1	c105722.graph_c0	-2.34045	-2.72089	-2.13936	-4.87907	S-locus glycoprotein like
medtr8g013610.1	c98035.graph_c0		-2.01516		-4.13031	S-locus glycoprotein like
medtr8g465150.1	c91522.graph_c0		-3.76003	-2.45286	-4.73869	S-locus glycoprotein like
medtr8g465160.1	c89664.graph_c0	-1.9898	-3.47329		-4.8333	S-locus glycoprotein like
medtr8g465470.1	c98990.graph_c0		-2.9493		-1.71512	S-locus glycoprotein like
medtr8g465580.1	c103676.graph_c0	-1.76604	-2.99373		-2.05439	S-locus glycoprotein like
medtr4g091760.1	c95671.graph_c0	-1.70585			-4.36615	S-locus glycoprotein like
medtr8g465990.1	c90250.graph_c0	-3.3046				S-locus glycoprotein like
medtr3g031610.1	c98571.graph_c0		-4.14979		-5.20726	S-locus glycoprotein like
medtr3g031600.1	c91963.graph_c0		-3.58369		-6.0193	S-locus glycoprotein like
medtr3g031470.1	c104176.graph_c0		-1.76726		-2.39536	S-locus glycoprotein like
medtr7g079320.1	c99939.graph_c1	-2.12894		-4.80478	-5.94937	Wall associated kinase
medtr1g010250.1	c97507.graph_c0	-2.3326	-4.1567	2.04495	-3.72856	Wall associated kinase
medtr3g070800.1	c101567.graph_c0	-2.22886	-1.7479		-1.65985	Receptor kinases.crinkly like
medtr2g098910.1	c101960.graph_c0		2.31303	1.73297	4.07193	Receptor kinases.crinkly like

## Sheet: Ubiquitin 
M. truncatula ID	Unigene	NL195/ML195	NL80/ML80	FB80/NL80	FB80/ML80	Annotation
medtr5g020570.1	c96565.graph_c0		-1.88295		-3.3368	ARM repeat superfamily protein
medtr3g078160.1	c98669.graph_c0	-2.15263				ARM repeat superfamily protein
medtr4g107010.1	c93356.graph_c0	-2.44831		-3.72207	-3.97125	ARM repeat superfamily protein
medtr2g027780.1	c94238.graph_c0	2.53471	1.87237		3.43826	C3HC4-type RING finger
medtr3g107995.1	c104572.graph_c1		-1.87556		-1.68865	C3HC4-type RING finger
medtr2g094930.1	c97249.graph_c0	2.38444			1.56345	C3HC4-type RING finger
medtr8g037150.1	c98624.graph_c1		1.51915		1.78036	E3 ubiquitin ligase
medtr2g021150.1	c89198.graph_c0	-2.47766		-1.9731	-3.03619	F-box and associated interaction domains
medtr2g086920.1	c100649.graph_c0	-1.97595	-1.81081		-2.6513	F-box family protein
medtr5g081870.1	c86818.graph_c0		2.0458		2.58338	F-box family protein
medtr6g049050.1	c90822.graph_c0	-2.16318	-4.36777		-7.94691	F-box family protein
medtr8g069800.1	c92122.graph_c0	-2.58621	-2.65305		-4.1484	F-box family protein
medtr5g033880.1	c99521.graph_c0	-1.56615		-1.98892	-3.44392	F-box family protein
medtr8g445780.1	c105213.graph_c2	-1.50735				F-box/RNI-like/FBD-like domains
medtr3g107100.1	c89115.graph_c0	1.62991		2.30935	4.45663	F-box/RNI-like/FBD-like domains
medtr2g008440.1	c104385.graph_c0		-1.68069		-2.40748	Galactose oxidase
medtr7g056277.1	c95809.graph_c0		1.56993			Glyceraldehyde-3-phosphate dehydrogenase B
medtr4g132540.1	c87244.graph_c0		-1.77355			JmjC domain-containing protein
medtr2g018880.1	c95755.graph_c0	1.89981		1.69208	3.23563	RING finger
medtr5g081560.1	c90928.graph_c0	2.66735	2.74559		2.67233	RING/FYVE/PHD zinc finger superfamily protein
medtr8g086550.1	c91510.graph_c0		1.58146			RING/FYVE/PHD zinc finger superfamily protein
medtr3g069730.1	c89697.graph_c0	3.43902		2.7295	5.51545	RING/FYVE/PHD zinc finger superfamily protein
medtr1g043410.1	c90211.graph_c0	-2.6155	-4.21722		-6.43351	RING/U-box superfamily protein
medtr2g009310.1	c93383.graph_c0		-1.92519		-1.83009	RING/U-box superfamily protein
medtr3g108808.1	c89661.graph_c0		-1.62612		-1.78534	RING/U-box superfamily protein
medtr4g129420.1	c83932.graph_c1	1.54399	1.6078		1.82113	RING/U-box superfamily protein
medtr8g089880.1	c85706.graph_c0		-1.63791	-1.87676	-3.64272	RING/U-box superfamily protein
medtr1g074190.1	c96492.graph_c0	2.20068				RING/U-box superfamily protein
medtr3g072630.1	c93421.graph_c0	1.63079				RING/U-box superfamily protein
medtr3g086630.1	c83810.graph_c0	-1.57638				RING/U-box superfamily protein
medtr3g088100.1	c85919.graph_c0	1.72921				RING/U-box superfamily protein
medtr3g114500.1	c88617.graph_c0	1.54857			2.08658	RING/U-box superfamily protein
medtr4g124380.1	c88291.graph_c0	1.90758			1.65373	RING/U-box superfamily protein
medtr5g030010.1	c94325.graph_c0	2.61878			2.7381	RING/U-box superfamily protein
medtr5g034790.1	c103017.graph_c0	1.79737				RING/U-box superfamily protein
medtr8g013650.1	c93448.graph_c0	1.61935				RING/U-box superfamily protein
medtr4g120270.1	c91255.graph_c0	2.03761				RING-H2 protein
medtr7g117540.1	c82314.graph_c0	-2.6052	-1.69918	-5.34859	-7.48114	RING-H2 zinc finger protein ATL3
medtr7g106770.1	c89913.graph_c0	1.93634		1.57705	3.26773	RING-type E3 ubiquitin ligase
medtr8g028140.1	c105733.graph_c1		-1.88235		-1.51613	RNI-like superfamily protein
medtr2g072530.1	c103402.graph_c0	3.1415			2.06199	RNI-like superfamily protein
medtr3g019360.1	c105683.graph_c0		-1.71704		-2.84345	Senescence-associated E3 ubiquitin ligase 1
medtr2g028830.1	c91172.graph_c0		-1.52347			S-ribonuclease binding protein
medtr5g013690.1	c96669.graph_c0		-1.53844			S-ribonuclease binding protein
medtr1g022370.1	c100296.graph_c0	2.42203				Tubby like protein 6
medtr4g081420.1	c97909.graph_c0	1.70078	2.36435		3.08458	Zinc finger protein
medtr5g094440.1	c99446.graph_c0	6.6376	6.90289	-1.71646	7.39431	Zinc finger protein
