# Supplementary material for: Identification and characterization of regulatory pathways involved in early flowering in the new leaves of alfalfa (Medicago sativa L.) by transcriptome analysis
Source: BMC Plant Biol. 2021 Jan 6;21:8. doi: 10.1186/s12870-020-02775-9 (PMC7788926; doi:10.1186/s12870-020-02775-9)
Supplement: Supplementary file 3 — Additional file 3: Table S3. qRT-PCR validation of selected DEGs identified by RNA-seq in genotypes 195 and 80. [file 12870_2020_2775_MOESM3_ESM.xlsx]

## Sheet: Sheet2
Unigene ID	Forward	Reverse
c92679.graph_c0	CTTCCACCTGTTCTCTTGTC	TAAGGGTGGCTTCTTGATTG
c97581.graph_c2	GATGCAGTTGTAAGGGCACG	CACCACAGATTGACTCCCGT
c88749.graph_c0	CCCTAACCAAGCTGGATAAC	CCACCATTCCTCGCTATTT
c97115.graph_c0	GATCATTACACCGATCCTTCTC	CTTGCTATGTCTTCCTCCATC
c97143.graph_c0	GGCTCATGGTATGGATCTTG	TCGTAAGGATGGACTGTTATTG
c87050.graph_c0	AGATAGCAACCCTATTCCTTTG	GCAGAGGGAAACACAAGTAG
c96299.graph_c0	GGACCATTCTGGGTTCTATG	CACAATCACATGCAACTCTAAG
c103140.graph_c0	GAAGGCCGGTCATGTTATT	CCGAAAGAAATTGGTGATCTTAC
c91163.graph_c0	GGTATGCGCCATTGTAGTT	GTTCTCCTCTCCCTCTTTCT
c99935.graph_c0	GGTGGTGGAAGGAGACCATG	TGGAACCTTCGCATTCGGAA
c89495.graph_c2	CCCACGGCTCTAGTGTTTGA	TTCATGCCTCCAATGCCACT
c104839.graph_c0	ACGAGTGACGAAGACGATGG	TCCCCTACCGTTACATCCGT
c87712.graph_c0	GATCCAGCAAATCGTCCTGC	TCAACATCAAGAGGCCCTGC
c92034.graph_c0	TAGTTGTGCCACTGCCGATT	TGTCCACCGTTGGCTTCTAC
c90211.graph_c0	ATGTGTCGCAAGCTCATCCA	ACTGTTCCAATTGAAGCAGCA
MsACTIN	GGTGAGATCGGAGGGTATAA	AGCATCACAATCACTCCTTAC

## Sheet:  log2-transformed fold changes
M. truncatula ID	Unigene ID	NL195/ML195				NL80/ML80				FB80/NL80				FB80/ML80				Annotation
		RNAseq	±SD	RTPCR	±SD	RNAseq	±SD	RTPCR	±SD	RNAseq	±SD	RTPCR	±SD	RNAseq	±SD	RTPCR	±SD
Medtr3g115600.1	c92679.graph_c0			-0.416234	0.055	-1.91131	0.641705	-1.35933	0.11			-1.14404	0.05	-3.19653	0.417504	-2.50337	0.06	12-oxophytodienoate reductase-like protein
medtr8g102550.1	c97581.graph_c2	2.21643	0.0410914	0.429355	0.205	2.60143	0.135664	0.00441819	0	-1.73239	0.129348	-0.193858				-0.18944	0.07	ABA signal transduction
Medtr1g027830.1	c88749.graph_c0			-4.64279	0.405	-2.56032		-5.78241	0.375			-1.33106	0.105	-5.40544		-7.11347	0.27	Receptor-like protein kinase, partial
Medtr2g088000.1	c97115.graph_c0			-2.59961	0.065	-2.69748	0.492341	-4.03228	0.52	2.55181	0.404071	3.13527	0.45			-0.897009	0.07	WRKY1b transcription factor R
Medtr6g093180.1	c97143.graph_c0	1.78971	0.0187815	1.55349	0.025	3.25065	0.247217	2.70808	0.265			1.07314	0.02	3.99044	0.147814	3.78123	0.285	Beta-amyrin synthaseR
Medtr4g064887.1	c87050.graph_c0			-3.68079	0.185	-3.4063	0.735114	-3.75396	0.22			2.24394	0.185	-2.4954	0.631643	-1.51002	0.405	NAD(P)-binding rossmann-fold protein
Medtr4g092560.1	c96299.graph_c0	-1.99321	0.183517	-2.64251	0.015	-2.65932	0.451622	-4.59791	0.02			-0.238902	0.145	-3.62147	0.1439	-4.83681	0.165	Tyrosine kinase family protein
Medtr2g016530.1	c103140.graph_c0	-2.24662	0.512018	-2.65605	0.26	-3.20049	0.674034	-3.88951	0.325			-2.68958	0.35	-3.49034	0.399533	-6.57908	0.025	LRR receptor-like kinase
Medtr2g024330.1	c91163.graph_c0	1.65496	0.279192	0.358428	0.075	2.23059	0.46609	1.13629	0.205	1.78691	0.223892	3.13718	0.15	4.2205	0.299443	4.27347	0.055	Strubbelig-receptor family protein
medtr7g091660.1	c99935.graph_c0			-5.15592	0.125	-5.37828	0.247334	-7.75673	0.72			-1.50769	0.155	-7.36335		-9.26441	0.565	NB-ARC domains
medtr5g031250.1	c89495.graph_c2			-0.97845	0.16	2.13264	0.732782	2.95627	0.36	-3.43418	0.981072	-6.0082	0.015			-3.05192	0.345	Mannitol dehydrogenase
medtr7g070740.1	c104839.graph_c0			1.57253	0.335	1.7564	0.398652	-0.738338	0.15	3.48028	0.549018	2.28631	0.37	5.39456	0.393181	1.54798	0.22	UDP-glucosyl transferase 73B3
medtr5g019050.1	c87712.graph_c0			-2.13217	0.165	-3.07533	0.245891	-3.47305	0.27	2.94942	0.394344	1.49999	0.185			-1.97306	0.085	Protein kinase superfamily protein
medtr7g102380.1	c92034.graph_c0			-3.46664	0.165	-4.82576	0.732643	-9.45814	0.165			-0.0902045	0.45	-5.04328	0.95015	-9.54835	0.285	Thaumatin-like protein 1a precurso
medtr1g043410.1	c90211.graph_c0	-2.6155	0.261392	-4.16995	0.4	-4.21722	0.78561	-4.82543	0.11			-2.01258	0.395	-6.43351		-6.83801	0.285	RING/U-box superfamily protein
						R=92.78%
